# Supplementary material for: ProtCID: a data resource for structural information on protein interactions
Source: Nat Commun. 2020 Feb 5;11:711. doi: 10.1038/s41467-020-14301-4 (PMC7002494; doi:10.1038/s41467-020-14301-4)
Supplement: Supplementary file 4 — Supplementary Data 1 [file 41467_2020_14301_MOESM4_ESM.xlsx]

## Sheet: ErbB_AsymDimers_cluster
PDB	Space Group	CF	Chain(SymmetryOperator)	Surface Area	ASU	PDBBA	PISABA	InASU	InPDB	InPISA	UniProts	Resolution	Conformation	Ligands	Mutations
1m14	I 2 3	236	A(1_555):A(19_555)	531	A	A	A	0	0	0	EGFR_HUMAN	2.6		-	-
1m17	I 2 3	236	A(1_555):A(19_555)	531	A	A	A4	0	0	0	EGFR_HUMAN	2.6		AQ4	-
2eb2	I 2 3	236	A(1_555):A(20_555)	480	A	A	A2	0	0	0	EGFR_HUMAN	2.5		-	-
2eb3	I 2 3	99	A(1_555):A(23_545)	505	A	A	A	0	0	0	EGFR_HUMAN	2.84		ANP	-
2gs2	I 2 3	236	A(1_555):A(21_554)	532	A	A2	A	0	1	0	EGFR_HUMAN	2.8		-	-
2gs6	I 2 3	99	A(1_555):A(23_556)	594	AB	AB	AB	0	0	0	EGFR_HUMAN	2.6		112,CL	-
2itn	I 2 3	236	A(1_555):A(23_444)	519	A	A2	A	0	1	0	EGFR_HUMAN	2.47		ANP,MG	A:GLY719SER
2ito	I 2 3	99	A(1_555):A(23_444)	492	A	A	A	0	0	0	EGFR_HUMAN	3.25		IRE	A:GLY719SER
2itp	I 2 3	99	A(1_555):A(23_444)	559	A	A2	A	0	1	0	EGFR_HUMAN	2.74		AEE	A:GLY719SER
2itq	I 2 3	99	A(1_555):A(23_444)	522	A	A	A	0	0	0	EGFR_HUMAN	2.68		ITQ	A:GLY719SER
2itt	I 2 3	236	A(1_555):A(23_444)	533	A	A	A	0	0	0	EGFR_HUMAN	2.73		AEE	A:LEU858ARG
2itu	I 2 3	99	A(1_555):A(23_444)	534	A	A	A	0	0	0	EGFR_HUMAN	2.8		ITQ	A:LEU858ARG
2itv	I 2 3	99	A(1_555):A(23_444)	560	A	A	A	0	0	0	EGFR_HUMAN	2.47		ANP	A:LEU858ARG
2itw	I 2 3	99	A(1_555):A(23_444)	544	A	A	A	0	0	0	EGFR_HUMAN	2.88		ITQ	-
2itx	I 2 3	99	A(1_555):A(23_444)	562	A	A	A	0	0	0	EGFR_HUMAN	2.98		ANP	-
2ity	I 2 3	99	A(1_555):A(23_444)	536	A	A	A	0	0	0	EGFR_HUMAN	3.42		IRE	-
2itz	I 2 3	236	A(1_555):A(23_444)	526	A	A	A	0	0	0	EGFR_HUMAN	2.8		CL,IRE	A:LEU858ARG
2j5e	I 2 3	99	A(1_555):A(23_444)	553	A	A	A	0	0	0	EGFR_HUMAN	3.1		CL	-
2j5f	I 2 3	236	A(1_555):A(23_444)	528	A	A	A	0	0	0	EGFR_HUMAN	3		DJK	-
2j6m	I 2 3	99	A(1_555):A(23_444)	507	A	A	A	0	0	0	EGFR_HUMAN	3.1		AEE	-
2jit	P 21 21 21	69	A(1_555):B(1_555)	566	A2	A	A2	1	0	1	EGFR_HUMAN	3.1	B: inactive	-	A:THR790MET;B:THR790MET
2jiu	P 21 21 21	69	A(1_555):B(1_555)	547	A2	A	A2	1	0	1	EGFR_HUMAN	3.05	B: inactive	AEE	A:THR790MET;B:THR790MET
2r4b	P 43	407	A(1_555):A(3_564)	505	A2	A	A	0	0	0	ERBB4_HUMAN	2.4	inactive	GW7	-
3bce	P 32	382	B(1_555):B(2_664)	553	A3	A	A	0	0	0	ERBB4_HUMAN	2.5		MN,PEG,PG4	-
3gop	P 43 21 2	414	A(3_444):A(1_555)	513	A	A2	A	0	1	0	EGFR_HUMAN	2.8	inactive	-	A:LYS721MET
3ika	P 21 21 21	69	A(1_555):B(1_555)	563	A2	A	A2	0	0	1	EGFR_HUMAN	2.9	B: inactive	0UN	A:THR790MET;B:THR790MET
3pp0	P 21 21 21	69	A(1_555):B(1_555)	571	A2	A	A	1	0	0	ERBB2_HUMAN	2.25		03Q	A:MET706ALA;A:GLN711LEU;A:MET712LEU;B:MET706ALA;B:GLN711LEU;B:MET712LEU
3ug1	I 2 3	234	A(1_555):A(24_455)	527	A	A2	A	0	1	0	EGFR_HUMAN	2.75		MES	A:GLY719SER;A:THR790MET
3ug2	I 2 3	99	A(1_555):A(20_555)	520	A	A	A	0	0	0	EGFR_HUMAN	2.5		IRE,MES	A:GLY719SER;A:THR790MET
3vjn	I 2 3	99	A(1_555):A(20_555)	537	A	A2	A	0	1	0	EGFR_HUMAN	2.34		ANP	A:GLY719SER;A:THR790MET
3vjo	I 2 3	99	A(1_555):A(21_554)	533	A	A2	A	0	0	0	EGFR_HUMAN	2.64		ANP	-
3w2o	I 2 3	99	A(1_555):A(23_444)	546	A	A2	A	0	0	0	EGFR_HUMAN	2.35		03P	A:THR790MET;A:LEU858ARG
3w2p	I 2 3	99	A(1_555):A(23_556)	544	A	A	A2	0	0	0	EGFR_HUMAN	2.05		W2P	A:THR790MET;A:LEU858ARG
3w2q	I 2 3	99	A(20_555):A(1_555)	604	A	A	A	0	0	0	EGFR_HUMAN	2.2		HKI,MES	A:THR790MET;A:LEU858ARG
3w2r	P 43 21 2	415	A(1_555):A(3_554)	623	A	A	A	0	0	0	EGFR_HUMAN	2.05	inactive	EDO,W2R	A:THR790MET;A:LEU858ARG
4g5j	I 2 3	99	A(1_555):A(21_554)	578	A	A	A	0	0	0	EGFR_HUMAN	2.8		0WM,0WN	-
4g5p	P 21 21 21	69	A(1_555):B(1_555)	555	A2	A	A2	1	0	1	EGFR_HUMAN	3.17	B: inactive	0WN	A:THR790MET;B:THR790MET
4i23	I 2 3	236	A(1_555):A(18_544)	549	A	A	A	0	0	0	EGFR_HUMAN	2.8		1C9	-
4jq7	I 2 3	236	A(1_555):A(23_444)	520	A	A	A2	0	0	0	EGFR_HUMAN	2.73		KJQ	-
4jq8	I 2 3	236	A(1_555):A(21_545)	537	A	A2	A4	0	0	0	EGFR_HUMAN	2.83		KJ8	-
4jr3	I 2 3	236	A(1_555):A(18_555)	530	A	A2	A2	0	0	0	EGFR_HUMAN	2.7		KJR	-
4jrv	I 2 3	236	A(1_555):A(22_444)	537	A	A2	A4	0	0	0	EGFR_HUMAN	2.8		KJV	-
4li5	I 2 3	99	A(1_555):A(21_554)	504	A	A	A4	0	0	0	EGFR_HUMAN	2.64		1WY,NA	-
4ll0	P 21 21 21	349	A(1_555):B(1_555)	539	A2	A2	A	1	1	0	EGFR_HUMAN	4		YUN	A:THR790MET;A:LEU858ARG;B:THR790MET;B:LEU858ARG
4lqm	I 2 3	236	A(1_555):A(23_444)	505	A	A2	A4	0	0	0	EGFR_HUMAN	2.5		CL,DJK	A:LEU858ARG
4lrm	C 2 2 21	216	A(1_555):B(1_555)	564	A5	A	A	1	0	0	EGFR_HUMAN	3.526		YUN	-
4r3p	I 2 3	99	A(1_555):A(23_444)	569	AB	A2B2	AB	0	1	0	EGFR_HUMAN	2.905		-	A:LEU858ARG
4r3r	I 2 3	99	A(1_555):A(23_444)	544	AB	AB	AB	0	0	0	EGFR_HUMAN	3.25		-	A:LEU858ARG
4r5s	I 2 3	236	A(1_555):A(23_444)	513	A	A	A	0	0	0	EGFR_HUMAN	3.001		FI3	A:LEU858ARG
4riw	P 1 21 1	436	A(1_555):B(1_555)	562	A2B2	AB	AB	1	1	1	ERBB3_HUMAN;EGFR_HUMAN	3.1	EGFR chain active, ErbB3 chain inactive	ADP,ANP,MG	B:VAL924ARG;B:PHE973ALA;B:LEU977ALA;D:VAL924ARG;D:PHE973ALA;D:LEU977ALA
4rix	P 1 21 1	436	A(1_555):B(1_555)	573	A2B2	AB	A2B2	1	1	1	ERBB3_HUMAN;EGFR_HUMAN	3.1	EGFR chain active, ErbB3 chain inactive	ADP,ANP,MG	A:GLN790ARG;B:VAL924ARG;B:PHE973ALA;B:LEU977ALA;C:GLN790ARG;D:VAL924ARG;D:PHE973ALA;D:LEU977ALA
4riy	P 1 21 1	436	A(1_555):B(1_555)	659	A2B2	AB	AB	1	1	1	ERBB3_HUMAN;EGFR_HUMAN	2.981	EGFR chain active, ErbB3 chain inactive	ADP,ANP,MG	A:GLU909GLY;B:VAL924ARG;B:PHE973ALA;B:LEU977ALA;C:GLU909GLY;D:VAL924ARG;D:PHE973ALA;D:LEU977ALA
4rj4	I 2 3	236	A(1_555):A(23_444)	639	A	A	A	0	0	0	EGFR_HUMAN	2.78		3QW	A:THR790MET;A:LEU858ARG;A:GLU865ALA;A:GLU866ALA;A:LYS867ALA
4rj5	I 2 3	236	A(1_555):A(23_444)	545	A	A	A	0	0	0	EGFR_HUMAN	3.1		3QY	A:THR790MET;A:LEU858ARG;A:GLU865ALA;A:GLU866ALA;A:LYS867ALA
4rj6	I 2 3	236	A(1_555):A(23_444)	552	A	A	A	0	0	0	EGFR_HUMAN	2.7		3R0,SO4	A:THR790MET;A:LEU858ARG;A:GLU865ALA;A:GLU866ALA;A:LYS867ALA
4rj7	I 2 3	236	A(1_555):A(23_444)	540	A	A	A	0	0	0	EGFR_HUMAN	2.55		3R1,SO4	A:THR790MET;A:LEU858ARG;A:GLU865ALA;A:GLU866ALA;A:LYS867ALA
4rj8	I 2 3	236	A(1_555):A(23_444)	517	A	A	A	0	0	0	EGFR_HUMAN	2.5		3QS,SO4	A:THR790MET;A:LEU858ARG;A:GLU865ALA;A:GLU866ALA;A:LYS867ALA
4tks	I 2 3	236	A(1_555):A(19_555)	530	A	A	A	0	0	0	EGFR_HUMAN	3.2017		-	-
4wd5	P 21 21 21	69	A(1_555):B(1_555)	495	A2	A	A2	1	0	1	EGFR_HUMAN	3.3	B:inactive	3LH,CL	A:THR790MET;B:THR790MET
4wkq	I 2 3	99	A(1_555):A(20_566)	603	A	A	A	0	0	0	EGFR_HUMAN	1.85		IRE,MES,NA	-
4wrg	I 2 3	99	A(1_555):A(17_445)	514	A	A	A2	0	0	0	EGFR_HUMAN	1.9		MES,NA	-
4zau	I 2 3	99	A(1_555):A(17_445)	541	A	A	A	0	0	0	EGFR_HUMAN	2.8		YY3	-
5c8k	I 2 3	236	A(1_555):A(23_444)	562	A	A	A	0	0	0	EGFR_HUMAN	3		4YV	A:THR790MET;A:LEU858ARG;A:GLU865ALA;A:GLU866ALA;A:LYS867ALA
5c8m	I 2 3	235	A(1_555):A(23_444)	513	A	A	A2	0	0	0	EGFR_HUMAN	2.9		4YW	A:THR790MET;A:LEU858ARG;A:GLU865ALA;A:GLU866ALA;A:LYS867ALA
5c8n	I 2 3	236	A(1_555):A(23_444)	549	A	A	A	0	0	0	EGFR_HUMAN	2.401		4YX,SO4	A:THR790MET;A:LEU858ARG;A:GLU865ALA;A:GLU866ALA;A:LYS867ALA
5cal	I 2 3	236	A(1_555):A(23_444)	547	A	A	A2	0	0	0	EGFR_HUMAN	2.7		4Z8	A:THR790MET;A:LEU858ARG;A:GLU865ALA;A:GLU866ALA;A:LYS867ALA
5can	I 2 3	236	A(1_555):A(23_444)	550	A	A	A	0	0	0	EGFR_HUMAN	2.8		4ZB,SO4	A:THR790MET;A:LEU858ARG;A:GLU865ALA;A:GLU866ALA;A:LYS867ALA
5cao	I 2 3	235	A(1_555):A(23_444)	563	A	A	A	0	0	0	EGFR_HUMAN	2.6		4ZG	A:THR790MET;A:LEU858ARG;A:GLU865ALA;A:GLU866ALA;A:LYS867ALA
5cap	I 2 3	235	A(1_555):A(23_444)	526	A	A	A	0	0	0	EGFR_HUMAN	2.4		4ZH,SO4	A:THR790MET;A:LEU858ARG;A:GLU865ALA;A:GLU866ALA;A:LYS867ALA
5caq	I 2 3	236	A(1_555):A(23_444)	539	A	A	A2	0	0	0	EGFR_HUMAN	2.5		4ZJ,SO4	A:THR790MET;A:LEU858ARG;A:GLU865ALA;A:GLU866ALA;A:LYS867ALA
5cas	I 2 3	236	A(1_555):A(23_444)	565	A	A	A	0	0	0	EGFR_HUMAN	2.1		4ZQ,SO4	A:THR790MET;A:LEU858ARG;A:GLU865ALA;A:GLU866ALA;A:LYS867ALA
5cau	I 2 3	236	A(1_555):A(23_444)	546	A	A	A	0	0	0	EGFR_HUMAN	2.25		4ZR,SO4	A:THR790MET;A:LEU858ARG;A:GLU865ALA;A:GLU866ALA;A:LYS867ALA
5cav	I 2 3	236	A(1_555):A(23_444)	523	A	A	A	0	0	0	EGFR_HUMAN	2.73		4ZQ	-
5czh	I 2 3	99	A(1_555):A(23_444)	623	AB	AB	AB	0	0	0	EGFR_HUMAN	2.8		-	A:LEU858ARG
5czi	I 2 3	99	A(1_555):A(23_444)	595	AB	AB	AB	0	0	0	EGFR_HUMAN	2.6		-	A:LEU858ARG
5edp	I 2 3	235	A(1_555):A(23_444)	544	A	A	A	0	0	0	EGFR_HUMAN	2.9		-	A:THR790MET;A:LEU858ARG;A:GLU865ALA;A:GLU866ALA;A:LYS867ALA
5edq	I 2 3	235	A(1_555):A(23_444)	575	A	A	A	0	0	0	EGFR_HUMAN	2.8		5N3	A:THR790MET;A:LEU858ARG;A:GLU865ALA;A:GLU866ALA;A:LYS867ALA
5edr	I 2 3	235	A(1_555):A(23_444)	570	A	A	A	0	0	0	EGFR_HUMAN	2.6		5N4	A:THR790MET;A:LEU858ARG;A:GLU865ALA;A:GLU866ALA;A:LYS867ALA
5em5	I 2 3	235	A(1_555):A(23_444)	526	A	A	A2	0	0	0	EGFR_HUMAN	2.65		5Q2	A:THR790MET;A:LEU858ARG;A:GLU865ALA;A:GLU866ALA;A:LYS867ALA
5em6	I 2 3	236	A(1_555):A(23_444)	574	A	A	A2	0	0	0	EGFR_HUMAN	2.78		5Q3,SO4	A:THR790MET;A:LEU858ARG;A:GLU865ALA;A:GLU866ALA;A:LYS867ALA
5em7	I 2 3	236	A(1_555):A(23_444)	538	A	A	A	0	0	0	EGFR_HUMAN	2.81		5Q4,SO4	A:THR790MET;A:LEU858ARG;A:GLU865ALA;A:GLU866ALA;A:LYS867ALA
5em8	I 2 3	236	A(1_555):A(23_444)	539	A	A	A2	0	0	0	EGFR_HUMAN	2.8		5Q4	-
5fed	I 2 3	236	A(1_555):A(19_454)	519	A	A	A	0	0	0	EGFR_HUMAN	2.651		5X4	-
5fee	I 2 3	99	A(1_555):A(23_444)	526	A	A	A	0	0	0	EGFR_HUMAN	2.7		5X4	A:THR790MET
5feq	I 2 3	236	A(1_555):A(18_445)	533	A	A	A	0	0	0	EGFR_HUMAN	3.4		5XH	A:THR790MET
5gmp	I 2 3	236	A(1_555):A(18_445)	549	A	A	A	0	0	0	EGFR_HUMAN	2.797		F62	A:THR790MET
5gnk	P 42 21 2	406	A(1_555):A(4_555)	477	A	A	A	0	0	0	EGFR_HUMAN	1.796	inactive	80U,CL,EDO,NO3	A:THR790MET
5gtz	I 2 3	236	A(1_555):A(23_444)	534	A	A	A	0	0	0	EGFR_HUMAN	2.999		81C,CL,EDO	A:THR790MET
5hcx	I 2 3	236	A(1_555):A(23_444)	510	A	A	A	0	0	0	EGFR_HUMAN	2.6		60B,SO4	A:THR790MET;A:LEU858ARG;A:GLU865ALA;A:GLU866ALA;A:LYS867ALA
5hcy	I 2 3	236	A(1_555):A(23_444)	523	A	A	A	0	0	0	EGFR_HUMAN	2.46		60D,SO4	A:THR790MET;A:LEU858ARG;A:GLU865ALA;A:GLU866ALA;A:LYS867ALA
5hcz	I 2 3	236	A(1_555):A(23_444)	514	A	A	A2	0	0	0	EGFR_HUMAN	2.62		60E,SO4	A:THR790MET;A:LEU858ARG;A:GLU865ALA;A:GLU866ALA;A:LYS867ALA
5hib	I 2 3	236	A(1_555):A(23_444)	544	A	A	A	0	0	0	EGFR_HUMAN	2.85		63M	A:THR790MET;A:LEU858ARG;A:GLU865ALA;A:GLU866ALA;A:LYS867ALA
5hic	I 2 3	236	A(1_555):A(23_444)	543	A	A	A	0	0	0	EGFR_HUMAN	2.6		63N,SO4	A:THR790MET;A:LEU858ARG;A:GLU865ALA;A:GLU866ALA;A:LYS867ALA
5j9y	I 2 3	99	A(1_555):A(19_454)	510	A	A	A	0	0	0	EGFR_HUMAN	2.8		6HL	-
5j9z	I 2 3	236	A(1_555):A(19_454)	517	A	A	A2	0	0	0	EGFR_HUMAN	2.5		6HJ	A:THR790MET
5ugb	I 2 3	236	A(1_555):A(18_544)	556	A	A	A	0	0	0	EGFR_HUMAN	2.53		8BM	-
5x26	I 2 3	99	A(1_555):A(23_444)	611	A	A	A	0	0	0	EGFR_HUMAN	2.951		7XO,CL	A:LEU858ARG
5x27	I 2 3	236	A(1_555):A(23_444)	523	A	A	A2	0	0	0	EGFR_HUMAN	2.952		7XR,CL	A:LEU858ARG
5x28	I 2 3	236	A(1_555):A(23_444)	527	A	A	A2	0	0	0	EGFR_HUMAN	2.952		7XU,CL	A:LEU858ARG
5x2k	I 2 3	235	A(1_555):A(23_444)	556	A	A	A	0	0	0	EGFR_HUMAN	3.201		0UN	A:THR790MET
5xdk	I 2 3	236	A(1_555):A(23_444)	542	A	A	A	0	0	0	EGFR_HUMAN	2.346		8JC	A:THR790MET
5xdl	I 2 3	99	A(1_555):A(23_444)	568	A	A	A	0	0	0	EGFR_HUMAN	2.7		8JC	A:LEU858ARG
5xgm	I 2 3	236	A(1_555):A(23_444)	532	A	A	A	0	0	0	EGFR_HUMAN	2.952		85X	A:THR790MET
5xgn	P 21 21 21	69	A(1_555):B(1_555)	503	A2	A2	A2	1	1	1	EGFR_HUMAN	3	B: inactive	85X,CL	A:THR790MET;A:CYS797SER;B:THR790MET;B:CYS797SER
Other entries of same proteins but not in the cluster
UniProt	PDB	ASU	PDBBA	PISABA	Conformation	Entry Pfam Architecture	Ligands	Mutations
EGFR_HUMAN	1xkk	A	A	A		(Pkinase_Tyr)	FMM,PO4
EGFR_HUMAN	1z9i	A	A	-		(Pkinase_Tyr)
EGFR_HUMAN	2gs7	A2	A2	A2		(Pkinase_Tyr)	ANP,IOD,MG	A:VAL924ARG,B:VAL924ARG
EGFR_HUMAN	2jiv	A2	A	A2		(Pkinase_Tyr)	CL,HKI	A:THR790MET,B:THR790MET
EGFR_HUMAN	2rf9	A2B2	AB	AB		(Inhibitor_Mig-6);(Pkinase_Tyr)
EGFR_HUMAN	2rfd	A2B2	AB	A4B4		(Inhibitor_Mig-6);(Pkinase_Tyr)	SO4	A:LYS799GLU,B:LYS799GLU
EGFR_HUMAN	2rfe	A4B2	AB	AB		(Inhibitor_Mig-6);(Pkinase_Tyr)		A:LYS799GLU,B:LYS799GLU,C:LYS799GLU,D:LYS799GLU
EGFR_HUMAN	2rgp	A	A	A		(Pkinase_Tyr)	HYZ,PO4
EGFR_HUMAN	3bel	A	A	A		(Pkinase_Tyr)	PO4,POX
EGFR_HUMAN	3gt8	A4B	A2B	A2		(Pkinase_Tyr)	ANP,MG	B:VAL924ARG,A:VAL924ARG,C:VAL924ARG,D:VAL924ARG
EGFR_HUMAN	3lzb	A8	A	A2		(Pkinase_Tyr)	ITI	A:VAL924ARG,B:VAL924ARG,C:VAL924ARG,D:VAL924ARG,E:VAL-29ARG,F:VAL-28ARG,G:VAL-30ARG,H:VAL-31ARG
EGFR_HUMAN	3poz	A	A	A		(Pkinase_Tyr)	03P,SO4
EGFR_HUMAN	3w2s	A	A	A		(Pkinase_Tyr)	SO4,W2R
EGFR_HUMAN	3w32	A	A	A		(Pkinase_Tyr)	SO4,W32
EGFR_HUMAN	3w33	A	A	A		(Pkinase_Tyr)	SO4,W19
EGFR_HUMAN	4hjo	A	A	A		(Pkinase_Tyr)	AQ4	A:VAL924ARG
EGFR_HUMAN	4i1z	A	A	A		(Pkinase_Tyr)		A:THR790MET,A:LEU858ARG,A:VAL948ARG
EGFR_HUMAN	4i20	A	A	A		(Pkinase_Tyr)		A:LEU858ARG,A:VAL948ARG
EGFR_HUMAN	4i21	A2B2	AB	AB		(Inhibitor_Mig-6);(Pkinase_Tyr)		A:THR790MET,A:LEU858ARG,B:THR790MET,B:LEU858ARG
EGFR_HUMAN	4i22	A	A	A2		(Pkinase_Tyr)	IRE,SO4	A:THR790MET,A:LEU858ARG,A:VAL948ARG
EGFR_HUMAN	4i24	A2	A	A2		(Pkinase_Tyr)	1C9	A:THR790MET,B:THR790MET
EGFR_HUMAN	4zjv	A2B2	AB	AB		(Inhibitor_Mig-6);(Pkinase_Tyr)
EGFR_HUMAN	4zse	A4	A2	A2		(Pkinase_Tyr)	ANP,EDO,MG	A:THR790MET,A:VAL948ARG,B:THR790MET,B:VAL948ARG,C:THR790MET,C:VAL948ARG,D:THR790MET,D:VAL948ARG
EGFR_HUMAN	5cnn	A2	A	A2		(Pkinase_Tyr)	ANP,MG	A:ILE682GLN,B:ILE682GLN
EGFR_HUMAN	5cno	A3	A	A3		(Pkinase_Tyr)	ANP,MG	A:VAL924ARG,B:VAL924ARG,X:VAL924ARG
EGFR_HUMAN	5d41	A2	A2	A2		(Pkinase_Tyr)	57N,ANP,MG	A:THR790MET,A:VAL948ARG,B:THR790MET,B:VAL948ARG
EGFR_HUMAN	5gty	A8	A4	A2		(Pkinase_Tyr)	816,EDO	A:THR790MET,B:THR790MET,D:THR790MET,E:THR790MET,F:THR790MET,G:THR790MET,H:THR790MET,C:THR790MET
EGFR_HUMAN	5hg5	A	A	A		(Pkinase_Tyr)	633,GOL,SO4	A:THR790MET,A:LEU858ARG,A:VAL948ARG
EGFR_HUMAN	5hg7	A	A	A		(Pkinase_Tyr)	630,SO4	A:THR790MET,A:LEU858ARG,A:VAL948ARG
EGFR_HUMAN	5hg8	A	A	A		(Pkinase_Tyr)	634,GOL,SO4	A:THR790MET,A:LEU858ARG,A:VAL948ARG
EGFR_HUMAN	5hg9	A	A	A		(Pkinase_Tyr)	63A,GOL,SO4	A:THR790MET,A:LEU858ARG,A:VAL948ARG
EGFR_HUMAN	5jeb	A	A	A2	active	(Pkinase_Tyr)	6JS,SO4	A:VAL924ARG
EGFR_HUMAN	5u8l	A	A	A		(Pkinase_Tyr)	GOL,O44,SO4
EGFR_HUMAN	5ug8	A	A	A		(Pkinase_Tyr)	8BP,GOL,SO4	A:THR790MET,A:LEU858ARG,A:VAL948ARG
EGFR_HUMAN	5ug9	A	A	A		(Pkinase_Tyr)	8AM,EDO,GOL,SO4	A:THR790MET,A:LEU858ARG,A:VAL948ARG
EGFR_HUMAN	5uga	A	A	A		(Pkinase_Tyr)	8BM,GOL,SO4	A:THR790MET,A:LEU858ARG,A:VAL948ARG
EGFR_HUMAN	5ugc	A	A	A		(Pkinase_Tyr)	8BS,EDO,GOL,SO4	A:THR790MET,A:LEU858ARG,A:VAL948ARG
EGFR_HUMAN	5uwd	A	A	A2		(Pkinase_Tyr)	8OV	A:THR790MET,A:LEU858ARG,A:VAL948ARG
EGFR_HUMAN	5x2a	A4	A2	A2		(Pkinase_Tyr)	7XO,ANP,CL,EDO,MG	A:THR790MET,A:VAL948ARG,B:THR790MET,B:VAL948ARG,C:THR790MET,C:VAL948ARG,D:THR790MET,D:VAL948ARG
EGFR_HUMAN	5x2c	A2	A	A2		(Pkinase_Tyr)	7XR,CL,EDO	A:THR790MET,A:VAL948ARG,B:THR790MET,B:VAL948ARG
EGFR_HUMAN	5x2f	A4	A2	A2		(Pkinase_Tyr)	7XU	A:THR790MET,A:VAL948ARG,B:THR790MET,B:VAL948ARG,C:THR790MET,C:VAL948ARG,D:THR790MET,D:VAL948ARG
EGFR_HUMAN	5yu9	A4	A	A2		(Pkinase_Tyr)	1E8,CL	A:THR790MET,B:THR790MET,C:THR790MET,D:THR790MET
ERBB2_HUMAN	3rcd	A4	A	A2		(Pkinase_Tyr)	03P
ERBB3_HUMAN	3kex	A2	A2	A2		(Pkinase_Tyr)	ANP,MG
ERBB3_HUMAN	3lmg	A2	A	A2		(Pkinase_Tyr)	ANP,MG
ERBB3_HUMAN	4otw	A	A	A		(Pkinase_Tyr)	DB8
ERBB4_HUMAN	3bbt	A2	A	A2		(Pkinase_Tyr)	FMM
ERBB4_HUMAN	3bbw	A2	A	A2		(Pkinase_Tyr)

## Sheet: Ras_Alpha4-5dimers_cluster
PDB	Space Group	CF	Chain(SymmetryOperator)	Surface Area	ASU	PDBBA	PISABA	InASU	InPDB	InPISA	UniProts	Resolution	Phosphate Ligand	Ligands	Mutations
121p	P 32 2 1	254	A(2_665):A(6_665)	747	A	A	A	0	0	0	RASH_HUMAN	1.54	GCP	GCP,MG	-
1agp	C 1 2 1	127	A(2_656):A(1_656)	855	A	A2	A	0	1	0	RASH_HUMAN	2.3	GNP	GNP,MG	A:GLY12ASP
1clu	P 32 2 1	254	A(2_665):A(6_665)	797	A	A2	A	0	1	0	RASH_HUMAN	1.7	DBG	DBG,MG	A:GLY12PRO
1ctq	P 32 2 1	92	A(2_665):A(6_665)	775	A	A	A	0	0	0	RASH_HUMAN	1.26	GNP	GNP,MG	-
1gnp	P 32 2 1	254	A(2_665):A(6_665)	754	A	A	A	0	0	0	RASH_HUMAN	2.7	AGN	AGN,MG	-
1gnq	P 32 2 1	92	A(2_665):A(6_665)	908	A	A2	A	0	1	0	RASH_HUMAN	2.5	CAG	CAG,MG	-
1gnr	P 32 2 1	92	A(2_665):A(6_665)	814	A	A2	A	0	1	0	RASH_HUMAN	1.85	CAG	CAG,MG	-
1gwn	P 43 21 2	263	A(1_555):C(1_555)	812	A2	A	A	1	0	0	RND3_MOUSE	2.1	GTP	GTP,MG	-
1iaq	P 21 21 21	101	A(1_555):B(1_555)	825	A3	A	A	1	0	0	RASH_HUMAN	2.9	GNP	GNP,MG	A:THR35SER;B:THR35SER;C:THR35SER
1jah	P 32 2 1	254	A(2_665):A(6_665)	859	A	A2	A	0	1	0	RASH_HUMAN	1.8	GCP	GCP,MG	A:GLY12PRO
1jai	P 32 2 1	254	A(2_665):A(6_665)	804	A	A2	A2	0	1	1	RASH_HUMAN	1.8	GCP	GCP,MN	A:GLY12PRO
1lf0	H 3 2	88	A(1_555):A(16_455)	860	A	A	A3	0	0	0	RASH_HUMAN	1.7	GNP	CA,GNP,MG	A:ALA59GLY
1lf5	H 3 2	88	A(1_555):A(17_555)	941	A	A	A	0	0	0	RASH_HUMAN	1.7	GDP	GDP,MG	A:ALA59GLY
1p2s	P 32 2 1	254	A(2_665):A(6_665)	831	A	A2	A	0	1	0	RASH_HUMAN	2.45	GNP	ETF,GNP,MG	-
1p2t	P 32 2 1	254	A(2_665):A(6_665)	686	A	A	A2	0	0	1	RASH_HUMAN	2	GNP	GNP,MG	-
1p2u	P 32 2 1	254	A(1_555):A(5_555)	718	A	A	A	0	0	0	RASH_HUMAN	2	GNP	GNP,IPA,MG	-
1p2v	P 32 2 1	254	A(1_555):A(6_553)	660	A	A	A	0	0	0	RASH_HUMAN	2.3	GNP	GNP,HEZ,MG	-
1plj	P 32 2 1	92	A(2_665):A(6_665)	838	A	A2	A	0	1	0	RASH_HUMAN	2.8	CAG	CAG,MG	-
1plk	P 32 2 1	92	A(2_665):A(6_665)	762	A	A2	A	0	1	0	RASH_HUMAN	2.8	GTP	GTP,MG	-
1pll	P 32 2 1	92	A(2_665):A(6_665)	685	A	A	A	0	0	0	RASH_HUMAN	2.8	GDP	GDP	-
1qra	P 32 2 1	92	A(2_665):A(6_665)	889	A	A2	A	0	1	0	RASH_HUMAN	1.6	GTP	GTP,MG	-
1rvd	P 32 2 1	254	A(2_665):A(6_665)	674	A	A	A	0	0	0	RASH_HUMAN	1.9	DBG	DBG,MG	A:GLY12VAL
1xj0	H 3 2	89	A(1_555):A(17_555)	949	A	A	A2	0	0	0	RASH_HUMAN	1.7	GDP	GDP,MG	A:GLY60ALA
1zvq	H 3 2	88	A(1_555):A(17_555)	803	A	A	A	0	0	0	RASH_HUMAN	2	GDP	GDP,MG	A:GLN61GLY
1zw6	H 3 2	88	A(1_555):A(16_545)	862	A	A	A6	0	0	0	RASH_HUMAN	1.5	GNP	CA,GNP,MG	A:GLN61GLY
221p	P 32 2 1	254	A(2_665):A(6_665)	807	A	A	A	0	0	0	RASH_HUMAN	2.3	GNP	GNP,MG	A:ASP38GLU
2c5l	P 21 21 21	74	A(1_555):B(1_555)	727	A2B2	AB	A	1	0	0	RASH_HUMAN	1.9	GTP	GOL,GTP,MG	A:GLY12VAL;B:GLY12VAL;C:TYR2176LEU;D:TYR2176LEU
2cl0	H 3 2	88	X(1_555):X(11_565)	926	A	A3	A3	0	0	0	RASH_HUMAN	1.8	GNP	GNP,MG,TRS,XY2	X:TYR32CYS;X:CYS118SER
2f9m	I 21 21 21	153	A(1_555):A(6_655)	454	A	A	A2	0	0	0	RB11B_HUMAN	1.95	GNP	GNP,MG,NI	-
2quz	H 3 2	88	A(1_555):A(17_555)	877	A	A	A	0	0	0	RASH_HUMAN	1.49	GDP	GDP,MG	A:LYS117ARG
2rga	H 3 2	88	A(1_555):A(16_453)	818	A	A	A6	0	0	0	RASH_HUMAN	1.9	GNP	CA,GNP,MG	A:GLN61ILE
2rgb	H 3 2	88	A(1_555):A(16_453)	830	A	A	A3	0	0	0	RASH_HUMAN	1.35	GNP	CA,GNP,MG	A:GLN61LYS
2rgc	H 3 2	88	A(1_555):A(16_453)	896	A	A	A6	0	0	0	RASH_HUMAN	1.6	GNP	CA,GNP,MG	A:GLN61VAL
2rgd	H 3 2	88	A(1_555):A(16_453)	848	A	A	A3	0	0	0	RASH_HUMAN	2	GNP	CA,GNP,MG	A:GLN61LEU
2rge	H 3 2	88	A(1_555):A(16_453)	833	A	A	A3	0	0	0	RASH_HUMAN	1.4	GNP	CA,GNP,MG	-
2rgg	P 32 2 1	92	A(2_665):A(6_665)	782	A	A	A	0	0	0	RASH_HUMAN	1.45	GNP	GNP,MG	A:GLN61ILE
3ddc	C 1 2 1	84	A(1_555):A(2_655)	579	AB	AB	A2B2	0	0	0	RASH_HUMAN	1.8	GNP	GNP,MG	A:ASP30GLU;A:GLU31LYS;B:LEU285MET;B:LYS302ASP
3i3s	H 3 2	88	R(1_555):R(11_444)	796	A	A	A3	0	0	0	RASH_HUMAN	1.36	GNP	CA,GNP,MG	R:THR50ILE
3k8y	H 3 2	88	A(1_555):A(16_453)	787	A	A	A3	0	0	0	RASH_HUMAN	1.3	GNP	ACT,CA,GNP,MG	-
3k9l	P 21 21 21	101	A(1_555):B(1_555)	870	A3	A	A	1	0	0	RASH_HUMAN	1.8	GNP	CA,GNP,MG	A:TYR32PHE;B:TYR32PHE;C:TYR32PHE
3kkm	H 3 2	88	A(1_555):A(11_444)	814	A	A	A3	0	0	0	RASH_HUMAN	1.7	GNP	GNP,MG,SO4	A:THR35SER
3kud	H 3 2	292	A(1_555):A(18_444)	818	AB	AB	AB	0	0	0	RASH_HUMAN	2.15	GDP	GDP,MG	B:ALA85LYS
3l8y	H 3 2	88	A(1_555):A(11_444)	855	A	A	A6	0	0	0	RASH_HUMAN	2.02	GNP	CA,GNP,MG,YCN,ZN	-
3l8z	H 3 2	88	A(1_555):A(11_444)	910	A	A	A3	0	0	0	RASH_HUMAN	1.44	GNP	CA,GNP,MG	-
3lbh	H 3 2	88	A(1_555):A(16_453)	775	A	A	A6	0	0	0	RASH_HUMAN	1.85	GNP	ACT,CA,GNP,MG	-
3lbi	H 3 2	88	A(1_555):A(16_453)	812	A	A	A3	0	0	0	RASH_HUMAN	2.087	GNP	ACT,CA,GNP,MG	-
3lbn	H 3 2	88	A(1_555):A(16_453)	806	A	A	A3	0	0	0	RASH_HUMAN	1.862	GNP	CA,GNP,MG	-
3lo5	I 2 2 2	90	A(1_555):C(1_555)	852	A3	A	A6	1	0	0	RASH_HUMAN	2.568	GDP	CA,GDP,SO4	A:SER17ASN;C:SER17ASN;E:SER17ASN
3oiu	H 3 2	88	A(1_555):A(16_545)	834	A	A	A3	0	0	0	RASH_HUMAN	1.32	GNP	ACT,CA,GNP,MG	A:GLN61LEU
3oiv	H 3 2	88	A(1_555):A(16_453)	842	A	A	A3	0	0	0	RASH_HUMAN	1.837	GNP	CA,DTT,GNP,MG	A:GLY12VAL
3oiw	H 3 2	88	A(1_555):A(18_443)	865	A	A	A3	0	0	0	RASH_HUMAN	1.3	GNP	ACT,CA,GNP,MG	A:GLY12VAL
3rry	H 3 2	88	A(1_555):A(16_453)	869	A	A	A6	0	0	0	RASH_HUMAN	1.6	GNP	CA,GNP,MG	-
3rrz	H 3 2	88	A(1_555):A(16_453)	814	A	A	A6	0	0	0	RASH_HUMAN	1.6	GNP	CA,GNP,GOL,MG	-
3rs0	H 3 2	88	A(1_555):A(16_453)	851	A	A	A6	0	0	0	RASH_HUMAN	1.4	GNP	CA,GNP,MG,YEG	-
3rs2	H 3 2	88	A(1_555):A(16_453)	819	A	A	A6	0	0	0	RASH_HUMAN	1.836	GNP	CA,ETF,GNP,MG	-
3rs3	H 3 2	88	A(1_555):A(16_453)	920	A	A	A6	0	0	0	RASH_HUMAN	1.52	GNP	CA,GNP,HEX,MG	-
3rs4	H 3 2	88	A(1_555):A(16_453)	868	A	A	A6	0	0	0	RASH_HUMAN	1.7	GNP	CA,GNP,HEZ,MG	-
3rs5	H 3 2	88	A(1_555):A(16_453)	856	A	A	A6	0	0	0	RASH_HUMAN	1.68	GNP	CA,DMF,GNP,MG	-
3rs7	H 3 2	88	A(1_555):A(16_453)	863	A	A	A6	0	0	0	RASH_HUMAN	1.7	GNP	CA,GNP,MG	-
3rsl	H 3 2	88	A(1_555):A(16_453)	861	A	A	A6	0	0	0	RASH_HUMAN	1.7	GNP	CA,GNP,MG,RSF	-
3rso	H 3 2	88	A(1_555):A(16_453)	824	A	A	A6	0	0	0	RASH_HUMAN	1.6	GNP	CA,GNP,MG,RSG	-
3tgp	P 32 2 1	254	A(2_665):A(6_665)	840	A	A2	A	0	1	0	RASH_HUMAN	1.3075	GNP	GNP,MG	-
3v4f	H 3 2	88	A(1_555):A(16_453)	855	A	A	A2	0	0	0	RASH_RAT	1.391	GNP	CA,DTU,GNP,MG	-
421p	P 32 2 1	254	A(2_665):A(6_665)	849	A	A2	A	0	1	0	RASH_HUMAN	2.2	GNP	GNP,MG	A:GLY12ARG
4dlr	H 3 2	88	A(1_555):A(16_453)	842	A	A	A6	0	0	0	RASH_HUMAN	1.319	GNP	CA,DTU,GNP,MG	-
4dls	H 3 2	88	A(1_555):A(16_453)	862	A	A6	A6	0	0	0	RASH_HUMAN	1.819	GNP	CA,GNP,MG	-
4dlt	H 3 2	88	A(1_555):A(16_453)	748	A	A	A6	0	0	0	RASH_HUMAN	1.699	GNP	ACT,CA,GNP,MG	-
4dlu	H 3 2	88	A(1_555):A(16_453)	811	A	A	A3	0	0	0	RASH_HUMAN	1.6	GNP	ACT,CA,GNP,MG	-
4dlv	H 3 2	88	A(1_555):A(16_453)	808	A	A	A3	0	0	0	RASH_HUMAN	1.572	GNP	CA,DTT,GNP,MG	-
4dlw	H 3 2	88	A(1_555):A(16_453)	857	A	A	A6	0	0	0	RASH_HUMAN	1.72	GNP	ACT,CA,GNP,MG	-
4dlx	H 3 2	88	A(1_555):A(16_453)	892	A	A	A6	0	0	0	RASH_HUMAN	1.731	GNP	CA,DTU,GNP,MG	-
4dly	H 3 2	88	A(1_555):A(16_453)	860	A	A	A6	0	0	0	RASH_HUMAN	1.57	GNP	CA,DTT,GNP,MG	-
4dlz	H 3 2	88	A(1_555):A(16_453)	834	A	A	A3	0	0	0	RASH_HUMAN	1.662	GNP	CA,DTU,GNP,MG	-
4epr	H 3 2	89	A(1_555):A(17_555)	800	A	A	A	0	0	0	RASK_HUMAN	2	GDP	GDP,MG	A:GLY12ASP;A:CYS118SER
4g0n	P 3 2 1	290	A(1_555):A(5_555)	804	AB	AB	A3	0	0	0	RASH_HUMAN	2.45	GNP	ACT,CA,DTU,GNP,MG	-
4g3x	P 3 2 1	290	A(1_555):A(5_555)	886	AB	AB	A2	0	0	0	RASH_HUMAN	3.25	GNP	GNP,MG	A:GLN61LEU
4l9s	H 3 2	89	A(1_555):A(16_544)	839	A	A	A	0	0	0	RASH_HUMAN	1.606	GDP	CA,GDP,MG,NA	A:GLY12CYS
4l9w	H 3 2	90	A(1_555):A(17_555)	845	A	A2	A2	0	1	1	RASH_HUMAN	1.952	GNP	CA,GNP,MG	A:GLY12CYS
4rsg	P 32 2 1(NDI)	255	A(1_555):A(4_555)	553	A	A	A	0	0	0	RASH_HUMAN	1.907	GNP	GNP,MG	-
4xvq	P 32 2 1	92	A(2_665):A(6_665)	679	A	A	A2	0	0	1	RASH_HUMAN	1.887	GNP	GNP,GOL,MG	A:TYR137GLU
4xvr	P 32 2 1	92	A(1_555):A(6_554)	663	A	A	A	0	0	0	RASH_HUMAN	2.031	GNP	CA,GNP,MG	A:TYR137PHE
521p	P 32 2 1	92	A(2_665):A(6_665)	865	A	A2	A	0	1	0	RASH_HUMAN	2.6	GTP	GTP,MG	A:GLY12VAL;A:ALA59THR
5b2z	H 3 2	88	A(1_555):A(11_444)	939	A	A	A6	0	0	0	RASH_HUMAN	1.56	GNP	CA,GNP,MG	-
5b30	H 3 2	88	A(1_555):A(11_444)	846	A	A	A3	0	0	0	RASH_HUMAN	1.6	GNP	CA,GNP,MG,NA	-
5p21	P 32 2 1	254	A(2_665):A(6_665)	843	A	A2	A	0	1	0	RASH_HUMAN	1.35	GNP	GNP,MG	-
5uhv	P 32 2 1	92	A(2_665):A(6_665)	687	A	A	A	0	0	0	RASN_HUMAN	1.672	GNP	GNP,GOL,MG	-
5us4	H 3	89	A(1_555):B(1_555)	1010	A2	A	A	1	0	0	RASK_HUMAN	1.83	GDP	GDP,GOL,MG	A:GLY12ASP;B:GLY12ASP
5vbe	H 3 2	88	A(1_555):A(10_454)	794	A	A	A3	0	0	0	RASH_HUMAN	1.57	GDP	92V,GDP,MG	A:MET72CYS
5vbz	P 21 21 21	101	A(1_555):C(1_555)	907	A3	A	A	1	0	0	RASH_HUMAN	2.2	GNP	92V,GNP,MG	A:MET72CYS;B:MET72CYS;C:MET72CYS
5vp7	H 3	88	A(1_555):F(1_555)	851	A2	A	A	1	0	0	RASK_HUMAN	1.7	GDP	GDP,MG,NA,PGE	A:GLY12ALA;A:CYS118SER;F:GLY12ALA;F:CYS118SER
5vpi	H 3	88	A(1_555):B(1_555)	823	A2	A	A	1	0	0	RASK_HUMAN	1.62	GTP	GTP,MG	A:GLY12ALA;A:CYS118SER;B:GLY12ALA;B:CYS118SER
5vpy	H 3	88	A(1_555):B(1_555)	811	A2	A	A	1	0	0	RASK_HUMAN	2	9GM	9GM,MG,PG4	A:GLY12ALA;A:CYS118SER;B:GLY12ALA;B:CYS118SER
5vpz	H 3	88	A(1_555):B(1_555)	866	A2	A	A	1	0	0	RASK_HUMAN	1.85	GSP	GSP,MG	A:GLY12ALA;A:CYS118SER;B:GLY12ALA;B:CYS118SER
5vq0	H 3	89	A(1_555):B(1_555)	842	A2	A	A	1	0	0	RASK_HUMAN	2.3	GDP	GDP,MG	A:GLY12ALA;A:CYS118SER;B:GLY12ALA;B:CYS118SER
5vq1	H 3	88	A(1_555):B(1_555)	827	A2	A	A	1	0	0	RASK_HUMAN	1.78	GDP	GDP,MG,PG4	A:GLN61ALA;A:CYS118SER;B:GLN61ALA;B:CYS118SER
5vq2	H 3	88	A(1_555):B(1_555)	854	A2	A	A	1	0	0	RASK_HUMAN	1.96	GTP	GTP,MG	A:CYS118SER;B:CYS118SER
5vq6	H 3	88	A(1_555):B(1_555)	825	A2	A	A2	1	0	1	RASK_HUMAN	1.99	GSP	GSP,MG	A:CYS118SER;B:CYS118SER
5vq8	H 3	88	A(1_555):B(1_555)	772	A2	A	A	1	0	0	RASK_HUMAN	2.3	GDP	GDP,MG	A:CYS118SER;B:CYS118SER
5w22	H 3	89	A(1_555):B(1_555)	862	A2	A	A	1	0	0	RASK_HUMAN	1.762	GDP	GDP,MG	A:CYS118SER;B:CYS118SER
5wdo	H 3 2	90	A(1_555):A(16_453)	840	A	A	A2	0	0	0	RASH_HUMAN	1.65	GNP	CA,GNP,MG,NA	-
5wdp	H 3 2	88	A(1_555):A(16_453)	867	A	A	A6	0	0	0	RASH_HUMAN	1.35	GNP	CA,GNP,MG	A:LEU120ALA
5wdq	H 3 2	88	A(1_555):A(16_453)	891	A	A	A2	0	0	0	RASH_HUMAN	1.25	GNP	ACT,CA,GNP,MG,NA	A:LEU120ALA
5x9s	H 3 2	88	A(1_555):A(11_444)	861	A	A	A3	0	0	0	RASH_HUMAN	2.5	GNP	CA,GNP,MG	-
5xco	P 31 2 1	245	A(1_555):A(5_554)	1013	AB	AB	AB	0	0	0	RASK_HUMAN	1.25	GDP	EDO,GDP	A:GLY12ASP
621p	P 32 2 1	254	A(2_665):A(6_665)	816	A	A2	A	0	1	0	RASH_HUMAN	2.4	GNP	GNP,MG	A:GLN61HIS
6axg	P 32 1 2	289	B(1_555):D(1_555)	650	A6B6	AB	AB	1	0	0	RASH_HUMAN	3.302		-	-
721p	P 32 2 1	254	A(2_665):A(6_665)	835	A	A2	A	0	1	0	RASH_HUMAN	2	GNP	GNP,MG	A:GLN61LEU
821p	P 32 2 1	92	A(2_665):A(6_665)	575	A	A2	A	0	1	0	RASH_HUMAN	1.5	GNP	GNP,MG	A:GLY12PRO
Other entries of same proteins but not in the cluster
UniProt	PDB	Phosphate Ligand	Ligands	Mutations	Entry Pfam Architecture
RASH_HUMAN	1aa9	GDP	GDP,MG		(Ras)
RASH_HUMAN	1bkd				(Ras);(RasGEF_N)_(RasGEF)
RASH_HUMAN	1crp	GDP	GDP,MG		(Ras)
RASH_HUMAN	1crq	GDP	GDP,MG		(Ras)
RASH_HUMAN	1crr	GDP	GDP,MG		(Ras)
RASH_HUMAN	1he8	GNP	GNP,MG	B:GLY12VAL(engineered mutation)	(PI3K_rbd)_(PI3K_C2)_(PI3Ka)_(PI3_PI4_kinase);(Ras)
RASH_HUMAN	1ioz	GDP	GDP		(Ras)
RASH_HUMAN	1k8r	GNP	GNP,MG		(Ras);(Ras_bdg_2)
RASH_HUMAN	1lfd	GNP	GNP,MG	B:GLU231LYS(ENGINEERED MUTATION),D:GLU231LYS(ENGINEERED MUTATION)	(RA);(Ras)
RASH_HUMAN	1nvu	GTP	GTP,MG,PO4	Q:ALA59GLY(ENGINEERED),R:ALA59GLY(ENGINEERED)	(Ras);(RasGEF_N)_(RasGEF)
RASH_HUMAN	1nvv	GNP	GNP,MG,PO4	Q:TYR64ALA(ENGINEERED)	(Ras);(Ras);(RasGEF_N)_(RasGEF)
RASH_HUMAN	1nvw	GNP	GNP,MG,PO4		(Ras);(RasGEF_N)_(RasGEF)
RASH_HUMAN	1nvx	GTP	GTP,MG,PO4	Q:ALA59GLY(ENGINEERED),R:ALA59GLY(ENGINEERED)	(Ras);(RasGEF_N)_(RasGEF)
RASH_HUMAN	1q21	GDP	GDP,MG		(Ras)
RASH_HUMAN	1wq1	GDP	AF3,GDP,MG		(Ras);(RasGAP)
RASH_HUMAN	1xcm	GNP	GNP,MG	A:GLY60ALA(ENGINEERED)	(Ras)
RASH_HUMAN	1xd2	GDP	GDP,MG,PO4	A:TYR64ALA(ENGINEERED)	(Ras);(Ras);(RasGEF_N)_(RasGEF)
RASH_HUMAN	2ce2	GDP	GDP,MG,XY2	X:TYR32CYS(engineered mutation),X:CYS118SER(engineered mutation)	(Ras)
RASH_HUMAN	2cl6	GDP	CAG,MG,XY2	X:TYR32CYS(engineered mutation),X:CYS118SER(engineered mutation)	(Ras)
RASH_HUMAN	2cl7	GTP	GTP,MG,XY2	X:TYR32CYS(engineered mutation),X:CYS118SER(engineered mutation)	(Ras)
RASH_HUMAN	2clc	GTP	GTP,MG,XY2	X:TYR32CYS(engineered mutation),X:CYS118SER(engineered mutation)	(Ras)
RASH_HUMAN	2cld	GDP	GDP,MG	X:CYS118SER(engineered mutation)	(Ras)
RASH_HUMAN	2evw	CAG	CAG,MG,XY2	X:TYR32CYS(ENGINEERED),X:CYS118SER(ENGINEERED)	(Ras)
RASH_HUMAN	2lcf	GNP	GNP,MG	A:THR35SER(ENGINEERED MUTATION)	(Ras)
RASH_HUMAN	2lwi	GNP	GNP,KOB,MG	A:THR35SER(ENGINEERED MUTATION)	(Ras)
RASH_HUMAN	2n42			A:THR35SER(ENGINEERED MUTATION)	(Ras)
RASH_HUMAN	2n46			A:THR35SER(ENGINEERED MUTATION)	(Ras)
RASH_HUMAN	2q21	GDP	GDP,MG	A:GLY12VAL(ENGINEERED MUTATION)	(Ras)
RASH_HUMAN	2uzi	GTP	GTP,MG,ZN	R:GLY12VAL(engineered mutation)	(Ras);(V-set);(V-set)
RASH_HUMAN	2vh5	GTP	GTP,MG,ZN	R:GLY12VAL(engineered mutation)	(Ras);(V-set);(V-set)
RASH_HUMAN	2x1v	GDP	GDP	A:ILE163PHE(engineered mutation)	(Ras)
RASH_HUMAN	3k9n	GNP	CA,GNP,MG	A:TYR32PHE(ENGINEERED)	(Ras)
RASH_HUMAN	3kkn	GNP	GNP,MG	A:THR35SER(ENGINEERED MUTATION)	(Ras)
RASH_HUMAN	4efl	GNP	GNP,MG		(Ras)
RASH_HUMAN	4efm	GNP	GNP,MG	A:GLY12VAL(ENGINEERED MUTATION)	(Ras)
RASH_HUMAN	4efn	GNP	GNP,MG	A:GLN61LEU(ENGINEERED MUTATION)	(Ras)
RASH_HUMAN	4k81	GTP	GOL,GTP,MG	B:GLY12VAL(ENGINEERED MUTATION),D:GLY12VAL(ENGINEERED MUTATION),F:GLY12VAL(ENGINEERED MUTATION),H:GLY12VAL(ENGINEERED MUTATION)	(RA)_(PH);(Ras)
RASH_HUMAN	4nyi	GNP	GNP,MG	Q:TYR64ALA(ENGINEERED MUTATION)	(Ras);(Ras);(RasGEF_N)_(RasGEF)
RASH_HUMAN	4nyj	GNP	GNP,MG	Q:TYR64ALA(ENGINEERED MUTATION)	(Ras);(Ras);(RasGEF_N)_(RasGEF)
RASH_HUMAN	4nym	GNP	GNP,MG	Q:TYR64ALA(ENGINEERED MUTATION)	(Ras);(Ras);(RasGEF_N)_(RasGEF)
RASH_HUMAN	4q21	GDP	GDP,MG		(Ras)
RASH_HUMAN	4uru				(Ras);(RasGEF_N)_(RasGEF)
RASH_HUMAN	4urv		FMT		(Ras);(RasGEF_N)_(RasGEF)
RASH_HUMAN	4urw				(Ras);(RasGEF_N)_(RasGEF)
RASH_HUMAN	4urx				(Ras);(RasGEF_N)_(RasGEF)
RASH_HUMAN	4ury		RV1		(Ras);(RasGEF_N)_(RasGEF)
RASH_HUMAN	4urz		VJP		(Ras);(RasGEF_N)_(RasGEF)
RASH_HUMAN	4us0		NEQ		(Ras);(RasGEF_N)_(RasGEF)
RASH_HUMAN	4us1		L71		(Ras);(RasGEF_N)_(RasGEF)
RASH_HUMAN	4us2		L7S		(Ras);(RasGEF_N)_(RasGEF)
RASH_HUMAN	5e95	GDP	GDP,MG		(fn3);(Ras)
RASH_HUMAN	6amb	GNP	GNP,MG		(RA);(Ras)
RASH_HUMAN	6q21	GCP	GCP,MG		(Ras)
RASK_HUMAN	3gft	GNP	CIT,GNP,MG,UNX		(Ras)
RASK_HUMAN	4dsn	GCP	EDO,GCP,MG	A:GLY12ASP(ENGINEERED MUTATION)	(Ras)
RASK_HUMAN	4dso	GSP	BEN,GOL,GSP,MG	A:GLY12ASP(ENGINEERED MUTATION)	(Ras)
RASK_HUMAN	4dst	GCP	9LI,ACT,DMS,EDO,GCP,GOL,MG	A:GLY12ASP(ENGINEERED MUTATION)	(Ras)
RASK_HUMAN	4dsu	GDP	BZI,GDP,MG	A:GLY12ASP(ENGINEERED MUTATION)	(Ras)
RASK_HUMAN	4ept	GDP	0QW,GDP,MG	A:CYS118SER(ENGINEERED MUTATION)	(Ras)
RASK_HUMAN	4epv	GDP	0QX,GDP,MG	A:CYS118SER(ENGINEERED MUTATION)	(Ras)
RASK_HUMAN	4epw	GDP	0QV,GDP,MG	A:CYS118SER(ENGINEERED MUTATION)	(Ras)
RASK_HUMAN	4epx	GDP	0QR,GDP,MG	A:GLY12VAL(ENGINEERED MUTATION),A:CYS118SER(ENGINEERED MUTATION)	(Ras)
RASK_HUMAN	4epy	GDP	0QY,GDP,MG	A:GLY12VAL(ENGINEERED MUTATION),A:CYS118SER(ENGINEERED MUTATION)	(Ras)
RASK_HUMAN	4l8g	GDP	GDP,MG,NA		(Ras)
RASK_HUMAN	4ldj	GDP	GDP,MG	A:GLY12CYS(ENGINEERED MUTATION)	(Ras)
RASK_HUMAN	4lpk	GDP	CA,GDP,NA		(Ras)
RASK_HUMAN	4lrw	GDP	GDP,MG	A:CYS51SER(ENGINEERED MUTATION),A:CYS80LEU(ENGINEERED MUTATION),A:CYS118SER(ENGINEERED MUTATION),B:CYS51SER(ENGINEERED MUTATION),B:CYS80LEU(ENGINEERED MUTATION),B:CYS118SER(ENGINEERED MUTATION)	(Ras)
RASK_HUMAN	4luc	GDP	20G,CA,GDP	A:CYS51SER(ENGINEERED MUTATION),A:CYS80LEU(ENGINEERED MUTATION),A:CYS118SER(ENGINEERED MUTATION),B:CYS51SER(ENGINEERED MUTATION),B:CYS80LEU(ENGINEERED MUTATION),B:CYS118SER(ENGINEERED MUTATION)	(Ras)
RASK_HUMAN	4lv6	GDP	20H,CA,GDP	A:CYS51SER(ENGINEERED MUTATION),A:CYS80LEU(ENGINEERED MUTATION),A:CYS118SER(ENGINEERED MUTATION),B:CYS51SER(ENGINEERED MUTATION),B:CYS80LEU(ENGINEERED MUTATION),B:CYS118SER(ENGINEERED MUTATION)	(Ras)
RASK_HUMAN	4lyf	GDP	21C,GDP	A:CYS51SER(ENGINEERED MUTATION),A:CYS80LEU(ENGINEERED MUTATION),A:CYS118SER(ENGINEERED MUTATION),B:CYS51SER(ENGINEERED MUTATION),B:CYS80LEU(ENGINEERED MUTATION),B:CYS118SER(ENGINEERED MUTATION),C:CYS51SER(ENGINEERED MUTATION),C:CYS80LEU(ENGINEERED MUTATION),C:CYS118SER(ENGINEERED MUTATION)	(Ras)
RASK_HUMAN	4lyh	GDP	21F,GDP,SO4	A:CYS51SER(ENGINEERED MUTATION),A:CYS80LEU(ENGINEERED MUTATION),A:CYS118SER(ENGINEERED MUTATION),B:CYS51SER(ENGINEERED MUTATION),B:CYS80LEU(ENGINEERED MUTATION),B:CYS118SER(ENGINEERED MUTATION),C:CYS51SER(ENGINEERED MUTATION),C:CYS80LEU(ENGINEERED MUTATION),C:CYS118SER(ENGINEERED MUTATION)	(Ras)
RASK_HUMAN	4lyj	GDP	21F,GDP,MG	A:CYS51SER(ENGINEERED MUTATION),A:CYS80LEU(ENGINEERED MUTATION),A:CYS118SER(ENGINEERED MUTATION)	(Ras)
RASK_HUMAN	4m1o	GDP	21J,GDP	A:CYS51SER(ENGINEERED MUTATION),A:CYS80LEU(ENGINEERED MUTATION),A:CYS118SER(ENGINEERED MUTATION),B:CYS51SER(ENGINEERED MUTATION),B:CYS80LEU(ENGINEERED MUTATION),B:CYS118SER(ENGINEERED MUTATION),C:CYS51SER(ENGINEERED MUTATION),C:CYS80LEU(ENGINEERED MUTATION),C:CYS118SER(ENGINEERED MUTATION)	(Ras)
RASK_HUMAN	4m1s	GDP	21K,GDP	A:CYS51SER(ENGINEERED MUTATION),A:CYS80LEU(ENGINEERED MUTATION),A:CYS118SER(ENGINEERED MUTATION),B:CYS51SER(ENGINEERED MUTATION),B:CYS80LEU(ENGINEERED MUTATION),B:CYS118SER(ENGINEERED MUTATION),C:CYS51SER(ENGINEERED MUTATION),C:CYS80LEU(ENGINEERED MUTATION),C:CYS118SER(ENGINEERED MUTATION)	(Ras)
RASK_HUMAN	4m1t	GDP	21M,GDP	A:CYS51SER(ENGINEERED MUTATION),A:CYS80LEU(ENGINEERED MUTATION),A:CYS118SER(ENGINEERED MUTATION),B:CYS51SER(ENGINEERED MUTATION),B:CYS80LEU(ENGINEERED MUTATION),B:CYS118SER(ENGINEERED MUTATION),C:CYS51SER(ENGINEERED MUTATION),C:CYS80LEU(ENGINEERED MUTATION),C:CYS118SER(ENGINEERED MUTATION)	(Ras)
RASK_HUMAN	4m1w	GDP	21R,GDP,MG	A:CYS51SER(ENGINEERED MUTATION),A:CYS80LEU(ENGINEERED MUTATION),A:CYS118SER(ENGINEERED MUTATION),B:CYS51SER(ENGINEERED MUTATION),B:CYS80LEU(ENGINEERED MUTATION),B:CYS118SER(ENGINEERED MUTATION),C:CYS51SER(ENGINEERED MUTATION),C:CYS80LEU(ENGINEERED MUTATION),C:CYS118SER(ENGINEERED MUTATION)	(Ras)
RASK_HUMAN	4m1y	GDP	21S,GDP	A:CYS51SER(ENGINEERED MUTATION),A:CYS80LEU(ENGINEERED MUTATION),A:CYS118SER(ENGINEERED MUTATION),B:CYS51SER(ENGINEERED MUTATION),B:CYS80LEU(ENGINEERED MUTATION),B:CYS118SER(ENGINEERED MUTATION),C:CYS51SER(ENGINEERED MUTATION),C:CYS80LEU(ENGINEERED MUTATION),C:CYS118SER(ENGINEERED MUTATION)	(Ras)
RASK_HUMAN	4m21	GDP	21Y,GDP	A:CYS51SER(ENGINEERED MUTATION),A:CYS80LEU(ENGINEERED MUTATION),A:CYS118SER(ENGINEERED MUTATION),B:CYS51SER(ENGINEERED MUTATION),B:CYS80LEU(ENGINEERED MUTATION),B:CYS118SER(ENGINEERED MUTATION),C:CYS51SER(ENGINEERED MUTATION),C:CYS80LEU(ENGINEERED MUTATION),C:CYS118SER(ENGINEERED MUTATION)	(Ras)
RASK_HUMAN	4m22	GDP	22C,GDP,MG	A:CYS51SER(ENGINEERED MUTATION),A:CYS80LEU(ENGINEERED MUTATION),A:CYS118SER(ENGINEERED MUTATION),B:CYS51SER(ENGINEERED MUTATION),B:CYS80LEU(ENGINEERED MUTATION),B:CYS118SER(ENGINEERED MUTATION),C:CYS51SER(ENGINEERED MUTATION),C:CYS80LEU(ENGINEERED MUTATION),C:CYS118SER(ENGINEERED MUTATION)	(Ras)
RASK_HUMAN	4nmm		MG,Y9Z	A:GLY12CYS(ENGINEERED MUTATION)	(Ras)
RASK_HUMAN	4obe	GDP	GDP,MG		(Ras)
RASK_HUMAN	4pzy	GDP	2XR,GDP,MG	A:GLY12VAL(ENGINEERED MUTATION),A:GLN70CYS(ENGINEERED MUTATION),A:CYS118SER(ENGINEERED MUTATION),B:GLY12VAL(ENGINEERED MUTATION),B:GLN70CYS(ENGINEERED MUTATION),B:CYS118SER(ENGINEERED MUTATION)	(Ras)
RASK_HUMAN	4pzz	GDP	2XO,GDP,MG	A:GLY12VAL(ENGINEERED MUTATION),A:SER39CYS(ENGINEERED MUTATION),A:CYS118SER(ENGINEERED MUTATION)	(Ras)
RASK_HUMAN	4q01	GDP	2XH,GDP,MG	A:GLY12VAL(ENGINEERED MUTATION),A:SER39CYS(ENGINEERED MUTATION),A:CYS118SER(ENGINEERED MUTATION),B:GLY12VAL(ENGINEERED MUTATION),B:SER39CYS(ENGINEERED MUTATION),B:CYS118SER(ENGINEERED MUTATION)	(Ras)
RASK_HUMAN	4q02	GDP	2XG,GDP,MG	A:GLY12VAL(ENGINEERED MUTATION),A:SER39CYS(ENGINEERED MUTATION),A:CYS118SER(ENGINEERED MUTATION)	(Ras)
RASK_HUMAN	4q03	GDP	2XE,GDP,MG	A:GLY12VAL(ENGINEERED MUTATION),A:SER39CYS(ENGINEERED MUTATION),A:CYS118SER(ENGINEERED MUTATION)	(Ras)
RASK_HUMAN	4ql3	GDP	GDP,MG	A:GLY12ARG(ENGINEERED MUTATION)	(Ras)
RASK_HUMAN	4tq9	GDP	GDP,MG	A:GLY12VAL(engineered mutation),B:GLY12VAL(engineered mutation)	(Ras)
RASK_HUMAN	4tqa	GDP	GDP,MG	A:GLY13ASP(engineered mutation),B:GLY13ASP(engineered mutation)	(Ras)
RASK_HUMAN	4wa7	GDP	GDP,MG	A:GLN61LEU(engineered mutation)	(Ras)
RASK_HUMAN	5f2e	GDP	5UT,GDP,GLY,GOL,MG	A:GLY12CYS(engineered mutation),A:CYS51SER(engineered mutation),A:CYS80LEU(engineered mutation),A:CYS118SER(engineered mutation),A:ARG151GLY(engineered mutation),A:GLU153ASP(engineered mutation),A:GLN165LYS(engineered mutation),A:TYR166HIS(engineered mutation),A:ARG167LYS(engineered mutation),A:LEU168GLU(engineered mutation)	(Ras)
RASK_HUMAN	5kyk		6ZD	A:GLY12CYS(engineered mutation),B:GLY12CYS(engineered mutation),C:GLY12CYS(engineered mutation)	(Ras)
RASK_HUMAN	5mla	GSP	GSP,MG,SO4		(Ank_2)_(Ank_2)_(Ank);(Ras)
RASK_HUMAN	5mlb	GDP	GDP,MG		(Ank_2)_(Ank_2)_(Ank);(Ras)
RASK_HUMAN	5o2s	GDP	GDP,MG		(Ank_2)_(Ank_2)_(Ank);(Ras)
RASK_HUMAN	5o2t	GSP	GSP,MG,SO4		(Ank_2)_(Ank_2)_(Ank);(Ras)
RASK_HUMAN	5tar	GDP	GDP		(GMP_PDE_delta);(Ras)
RASK_HUMAN	5tb5	GDP	GDP		(GMP_PDE_delta);(Ras)
RASK_HUMAN	5ufe	GNP	CA,CD,CL,CO,GNP,MG		(7kD_DNA_binding);(Ras)
RASK_HUMAN	5ufq	GNP	CA,CD,CL,GNP,MG	A:GLY12ASP(engineered mutation),B:GLY12ASP(engineered mutation)	(7kD_DNA_binding);(Ras)
RASK_HUMAN	5uk9	GCP,GDP	GCP,GDP,GOL,MG		(Ras)
RASK_HUMAN	5uqw	GDP	GDP,MG	A:GLY12VAL(engineered mutation),B:GLY12VAL(engineered mutation)	(Ras)
RASK_HUMAN	5usj	GNP	GNP,MG	A:GLY12ASP(engineered mutation),B:GLY12ASP(engineered mutation),C:GLY12ASP(engineered mutation),D:GLY12ASP(engineered mutation),E:GLY12ASP(engineered mutation),F:GLY12ASP(engineered mutation)	(Ras)
RASK_HUMAN	5v6s	GDP	8YD,GDP,MG	A:GLY12CYS(engineered mutation),A:CYS51SER(engineered mutation),A:CYS80LEU(engineered mutation),A:CYS118SER(engineered mutation)	(Ras)
RASK_HUMAN	5v6v	GDP	8YA,CA,GDP,GOL	A:GLY12CYS(engineered mutation),A:CYS51SER(engineered mutation),A:CYS80LEU(engineered mutation),A:CYS118SER(engineered mutation),B:GLY12CYS(engineered mutation),B:CYS51SER(engineered mutation),B:CYS80LEU(engineered mutation),B:CYS118SER(engineered mutation)	(Ras)
RASK_HUMAN	5v71	GDP	8ZG,GDP,MG	A:GLY12CYS(engineered mutation),B:GLY12CYS(engineered mutation),C:GLY12CYS(engineered mutation),D:GLY12CYS(engineered mutation),E:GLY12CYS(engineered mutation),F:GLY12CYS(engineered mutation)	(Ras)
RASK_HUMAN	5v9l	GDP	91D,GDP,MG	A:GLY12CYS(engineered mutation),B:GLY12CYS(engineered mutation),C:GLY12CYS(engineered mutation)	(Ras)
RASK_HUMAN	5v9o	GDP	91G,GDP,MG	A:GLY12CYS(engineered mutation)	(Ras)
RASK_HUMAN	5v9u	GDP	91S,CA,GDP,GOL	A:GLY12CYS(engineered mutation),A:CYS51SER(engineered mutation),A:CYS80LEU(engineered mutation),A:CYS118SER(engineered mutation),B:GLY12CYS(engineered mutation),B:CYS51SER(engineered mutation),B:CYS80LEU(engineered mutation),B:CYS118SER(engineered mutation)	(Ras)
RASK_HUMAN	5vbm	GDP	92V,GDP,MG	A:CYS51SER(engineered mutation),A:MET72CYS(engineered mutation),A:CYS80LEU(engineered mutation),A:CYS118SER(engineered mutation)	(Ras)
RASK_HUMAN	5wha	GDP	CA,GDP,MG	A:GLY12VAL(engineered mutation),D:GLY12VAL(engineered mutation),G:GLY12VAL(engineered mutation),J:GLY12VAL(engineered mutation)	(Hormone_3);(Ras)
RASK_HUMAN	5whb	GDP	CA,GDP,MG	A:GLY12VAL(engineered mutation),D:GLY12VAL(engineered mutation),G:GLY12VAL(engineered mutation),J:GLY12VAL(engineered mutation)	(Hormone_3);(Ras)
RASK_HUMAN	5whd	GDP	GDP	A:GLY12VAL(engineered mutation),A:ASP38PRO(engineered mutation),B:GLY12VAL(engineered mutation),B:ASP38PRO(engineered mutation),C:GLY12VAL(engineered mutation),C:ASP38PRO(engineered mutation),D:GLY12VAL(engineered mutation),D:ASP38PRO(engineered mutation)	(Ras)
RASK_HUMAN	5whe	GNP	CA,GNP,MG	A:GLY12VAL(engineered mutation),A:ASP38PRO(engineered mutation),D:GLY12VAL(engineered mutation),D:ASP38PRO(engineered mutation),G:GLY12VAL(engineered mutation),G:ASP38PRO(engineered mutation),J:GLY12VAL(engineered mutation),J:ASP38PRO(engineered mutation)	(Hormone_3);(Ras)
RASK_HUMAN	5wlb	GNP	GNP,MG,PG4		(Hormone_3);(Hormone_3);(Ras)
RASK_HUMAN	5wpl	GNP	CA,GNP,MG		(Hormone_3);(Ras)
RASK_HUMAN	5wpm	GNP	GNP,MG		(Hormone_3);(Ras)
RASK_HUMAN	5yxz	GDP	94C,EDO,GDP,MG	A:CYS51SER(engineered mutation),A:CYS80LEU(engineered mutation),A:CYS118SER(engineered mutation)	(Ras)
RASK_HUMAN	5yy1	GDP	94F,EDO,GDP,MG	A:CYS51SER(engineered mutation),A:CYS80LEU(engineered mutation),A:CYS118SER(engineered mutation)	(Ras)
RASK_HUMAN	6ark	GDP	BQD,GDP,GOL,MG	A:GLY12CYS(engineered mutation),A:CYS51SER(engineered mutation),A:CYS80LEU(engineered mutation),A:CYS118SER(engineered mutation)	(Ras)
RASK_HUMAN	6asa	GDP	GDP,MG	A:ASP33GLU(engineered mutation)	(Ras)
RASK_HUMAN	6ase	GDP	GDP,MG	A:ALA59GLY(engineered mutation)	(Ras)
RASK_HUMAN	6bp1	GCP	GCP	A:ALA59GLY(engineered mutation)	(Ras)
RASN_HUMAN	2n9c				(Ras)
RASN_HUMAN	3con	GDP	GDP,MG,UNX		(Ras)
RB11B_HUMAN	2f9l	GDP	GDP,MG		(Ras)
RB11B_HUMAN	4ojk	GDP	GDP		(MPS2);(Ras)

## Sheet: Bromodomain-BD2_cluster
PDB	Space Group	CF	Chain(SymmetryOperator)	Surface Area	ASU	PDBBA	PISABA	InASU	InPDB	InPISA	UniProts	Resolution	Ligands	Mutations
2dvv	P 21 21 2	85	A(1_555):A(2_655)	717	A	A	A2	0	0	1	BRD2_HUMAN	1.8	EPE	-
2dww	P 21 21 2	8	A(1_555):A(2_755)	715	A	A2	A	0	1	0	BRD4_MOUSE	1.8	CL	-
2e3k	P 1 21 1	66	A(1_555):C(1_555)	742	A4B2	A2B	AB	1	1	0	BRD2_HUMAN	2.3	-	-
2oo1	P 21 21 2	27	A(1_555):D(1_555)	720	A4	A	A	1	0	0	BRD3_HUMAN	1.7	7PE,EDO,NA	-
2ouo	P 21 21 2	8	A(1_555):A(2_655)	777	A	A	A	0	0	0	BRD4_HUMAN	1.89	EDO	-
2wp1	P 41 21 2	143	A(1_555):B(1_555)	950	A2B2	AB	A2B2	1	0	0	BRDT_MOUSE	2.1	-	-
2yem	P 21 21 21	35	A(1_555):B(1_555)	750	A2	A2	A2	1	1	1	BRD4_HUMAN	2.3	WSH	-
3jvl	P 21 21 2	10	A(1_555):A(2_555)	724	A	A	A	0	0	0	BRD4_MOUSE	1.2	BME,EDO	-
3jvm	P 21 21 2	10	A(1_555):A(2_555)	704	A	A	A	0	0	0	BRD4_MOUSE	1.2	BME,EDO	-
3oni	P 21 21 2	85	A(1_555):A(2_665)	744	A	A	A2	0	0	1	BRD2_HUMAN	1.61	EDO,JQ1,NI	-
3s92	P 2 2 21	11	A(2_665):A(3_655)	765	A	A	A2	0	0	0	BRD3_HUMAN	1.36	EDO,JQ1	-
4alg	C 1 2 1	45	A(1_555):A(2_656)	1039	A	A2	A2	0	1	1	BRD2_HUMAN	1.6	1GH,ACT,GOL	-
4j1p	C 2 2 21	8	A(1_555):A(3_554)	867	A	A	A	0	0	0	BRD2_HUMAN	1.08	1K0,EDO	-
4kv4	P 21 21 2	8	A(1_555):A(2_655)	774	AB	AB	AB	0	0	0	BRD4_HUMAN	2	DTT	-
4mr5	P 21 21 2	85	A(1_555):A(2_655)	732	A	A	A	0	0	0	BRD2_HUMAN	1.63	1K0,DMS,EDO	-
4mr6	P 2 21 21	10	A(1_555):A(2_566)	712	A	A	A	0	0	0	BRD2_HUMAN	1.67	1K0,DMS,EDO	-
4qeu	C 1 2 1	40	A(1_555):A(2_758)	818	A	A	A	0	0	0	BRD2_HUMAN	1.5	ACT,GOL	A:LEU383ALA
4qev	P 21 21 2	85	A(1_555):A(2_755)	781	A	A	A2	0	0	1	BRD2_HUMAN	1.8	2PE,31O,GOL,NI	A:LEU383ALA
4qew	P 21 21 2	85	A(1_555):A(2_755)	813	A	A	A2	0	0	1	BRD2_HUMAN	1.7	2PE,31P,GOL,NI	A:LEU383ALA
4uyg	P 1 21 1	35	A(1_555):B(1_555)	744	A6	A	A2	1	0	0	BRD2_HUMAN	2.5	73B,SO4	-
4z93	P 21 21 2	10	A(1_555):A(2_555)	711	A	A	A	0	0	0	BRD4_HUMAN	1.27	4LD,EDO	-
5a7c	C 1 2 1	27	A(1_555):B(1_555)	709	A4	A	A	1	0	0	BRD3_HUMAN	1.9	5D4,EDO	-
5bt5	P 21 21 2	85	A(1_555):A(2_555)	765	A	A	A	0	0	0	BRD2_HUMAN	1.4	2LO,EDO	-
5dfb	P 2 21 21	10	A(2_546):A(1_556)	671	A	A2	A2	0	1	1	BRD2_HUMAN	1.4	2PE,GOL,NI	A:TRP370PHE
5dfc	P 2 21 21	10	A(2_546):A(1_556)	666	A	A	A2	0	0	0	BRD2_HUMAN	1.5	2PE,EAM,GOL,NI	A:TRP370PHE
5dfd	P 2 21 21	10	A(2_546):A(1_556)	620	A	A	A	0	0	0	BRD2_HUMAN	1.5	59E,GOL	A:TRP370PHE
5dw1	P 1	21	A(1_555):B(1_555)	792	A4	A	A	1	0	0	BRD2_HUMAN	1.55	5GD,NA	-
5ek9	C 2 2 21	51	A(1_555):B(1_555)	690	A2	A	A	1	0	0	BRD2_HUMAN	2.08	5P4	-
5hfq	P 2 21 21	10	A(1_555):A(2_555)	627	A	A	A	0	0	0	BRD2_HUMAN	1.4	-	A:GLN443HIS
5hfr	P 21 2 21	27	A(1_555):C(1_555)	706	A4	A	A	1	0	0	BRD3_HUMAN	1.7	EDO,NO3	A:HIS395ARG;B:HIS395ARG;C:HIS395ARG;D:HIS395ARG
5hjc	P 61 2 2	144	A(12_555):A(2_455)	729	AB	AB	AB	0	0	0	BRD3_HUMAN	2.6	CL,EDO	-
5ibn	P 2 21 21	10	A(2_566):A(1_556)	778	A	A	A2	0	0	1	BRD2_HUMAN	0.94	CL,GOL,PGE	-
5ig6	P 2 21 21	10	A(3_455):A(4_455)	721	A	A	A2	0	0	0	BRD2_HUMAN	0.91	6B3,CL,GOL	-
5jwm	C 2 2 21	21	A(1_555):A(3_454)	772	A2	A	A4	0	0	0	BRD4_HUMAN	1.71	6ON	-
5n2l	C 1 2 1	19	C(1_555):A(4_556)	683	A4	A	A2	0	0	1	BRD2_HUMAN	1.89	8J2,EDO,SO4	-
5o38	P 21 21 2	85	A(1_555):A(2_555)	754	A	A	A2	0	0	1	BRD2_HUMAN	1.2	9JB,CL,DQW	A:LEU383VAL
5o39	P 21 21 2	85	A(1_555):A(2_555)	755	A	A	A2	0	0	1	BRD2_HUMAN	1.74	31O,CL,DQW	A:LEU383VAL
5o3a	I 41 2 2	19	A(1_555):A(8_554)	758	A	A	A2	0	0	0	BRD2_HUMAN	2.4	31P	A:LEU383VAL
5o3b	I 2 2 2	59	A(1_555):B(1_555)	764	A4	A	A2	1	0	0	BRD2_HUMAN	1.95	9HZ	A:LEU383VAL;B:LEU383VAL;C:LEU383VAL;D:LEU383VAL
5o3c	P 2 21 21	10	A(2_566):A(1_556)	732	A	A	A2	0	0	1	BRD2_HUMAN	1.6	9J2,CL,DQW	A:LEU383VAL
5o3d	P 21 21 2	85	A(1_555):A(2_575)	619	A	A	A2	0	0	1	BRD2_HUMAN	1.6	9J5,CL,DQW	A:LEU383VAL
5o3e	P 21 21 2	85	A(1_555):A(2_555)	631	A	A	A2	0	0	1	BRD2_HUMAN	1.4	9HW,CL,DQW	A:LEU383VAL
5o3f	P 21 21 2	10	A(1_555):A(2_555)	749	A	A	A2	0	0	1	BRD2_HUMAN	1.75	9HT,CL,DQW	A:LEU383VAL
5o3g	P 21 21 2	19	A(1_555):A(2_775)	733	A2	A	A	0	0	0	BRD2_HUMAN	1.85	9J8	A:LEU383VAL;B:LEU383VAL
5o3h	P 21 21 2	85	A(1_555):A(2_555)	646	A	A	A2	0	0	1	BRD2_HUMAN	1.4	9HQ,CL,DQW	A:LEU383VAL
5o3i	P 21 21 2	10	A(1_555):A(2_555)	646	A	A	A2	0	0	1	BRD2_HUMAN	1.2	9HN,CL,DQW	A:LEU383VAL
5t35	P 32	147	A(1_555):E(1_545)	771	A2B2C2D2	ABCD	ABCD	0	0	0	BRD4_HUMAN	2.7	759	-
5u2c	P 31 2 1	21	A(1_555):B(1_555)	734	A2	A	A2	1	0	1	BRD4_HUMAN	3.3	82Y	-
5ueo	P 21 21 21	30	A(1_555):B(1_555)	705	A2	A	A	1	0	0	BRD4_HUMAN	1.85	87G	-
5uep	P 21 21 2	8	A(1_555):A(2_555)	702	A	A	A	0	0	0	BRD4_HUMAN	1.77	88P	-
5ueq	P 21 21 2	8	A(1_555):A(2_555)	660	A	A	A	0	0	0	BRD4_HUMAN	1.7	87M	-
5uer	P 21 21 2	8	A(1_555):A(2_655)	683	A	A	A2	0	0	1	BRD4_HUMAN	1.87	87P	-
5ues	P 21 21 2	8	A(1_555):A(2_555)	724	A	A	A	0	0	0	BRD4_HUMAN	1.62	87S	-
5uet	P 21 21 2	8	A(1_555):A(2_555)	720	A	A	A	0	0	0	BRD4_HUMAN	2.29	87V	-
5ueu	P 21 21 21	30	A(1_555):B(1_555)	712	A2	A	A2	1	0	0	BRD4_HUMAN	2.26	0S6	-
5uev	P 21 21 2	8	A(1_555):A(2_555)	696	A	A	A	0	0	0	BRD4_HUMAN	1.94	88Y	-
5uew	P 1	40	A(1_555):B(1_556)	710	A2	A	A	0	0	0	BRD2_HUMAN	1.83	87D	-
5uex	P 21 21 2	8	A(1_555):A(2_655)	707	A	A	A	0	0	0	BRD4_HUMAN	2.29	89D	-
5uey	P 21 21 2	8	A(1_555):A(2_655)	690	A	A	A2	0	0	1	BRD4_HUMAN	2.41	88M	-
5uez	P 21 21 2	8	A(1_555):A(2_555)	684	A	A	A	0	0	0	BRD4_HUMAN	1.51	89G	-
5uf0	P 21 21 2	8	A(1_555):A(2_555)	693	A	A	A	0	0	0	BRD4_HUMAN	1.35	89J	-
5uoo	P 21 21 2	10	A(1_555):A(2_555)	748	A	A	A2	0	0	1	BRD4_HUMAN	1.69	8FV	-
5uvs	P 21 21 2	8	A(1_555):A(2_555)	697	A	A	A	0	0	0	BRD4_HUMAN	2.15	8O1	-
5uvt	P 21 21 2	8	A(1_555):A(2_555)	656	A	A	A2	0	0	1	BRD4_HUMAN	1.67	8NV	-
5uvu	P 21 21 2	8	A(1_555):A(2_655)	652	A	A	A	0	0	0	BRD4_HUMAN	1.66	8O4	-
5uvv	P 1 21 1	11	A(1_555):B(1_555)	711	A2	A	A2	1	0	1	BRD4_HUMAN	1.99	8NS	-
5uvx	P 21 21 21	30	A(1_555):B(1_555)	719	A2	A	A	1	0	0	BRD4_HUMAN	1.53	8NM	-
5uvy	P 21 21 2	8	A(1_555):A(2_655)	713	A	A	A	0	0	0	BRD4_HUMAN	2.25	8NJ	-
5uvz	P 21 21 2	8	A(1_555):A(2_555)	694	A	A	A2	0	0	1	BRD4_HUMAN	1.63	8NP	-
5xhe	P 2 21 21	10	A(3_457):A(4_455)	812	A	A	A	0	0	0	BRD2_HUMAN	1.4	GOL,PGE	-
5xhk	P 2 21 21	10	A(3_455):A(4_455)	741	A	A	A	0	0	0	BRD2_HUMAN	1.28	2ME,GOL,LDR	-

## Sheet: BRAF-like_dimers
UniProts	PDB	Space Group	CF	Chain(SymmetryOperator)	Surface Area	ASU	PDBBA	PISABA	InASU	InPDB	InPISA	Resolution	Ligands	Mutations
BRAF_HUMAN	1uwh	P 41 21 2	59	A(1_555):B(1_555)	1195	A2	A2	A2	1	1	1	2.95	BAX,CL	-
BRAF_HUMAN	1uwj	P 41 21 2	55	A(1_555):B(1_555)	909	A2	A	A	1	0	0	3.5	BAX	A:VAL599GLU;B:VAL599GLU
BRAF_HUMAN	2fb8	P 41 21 2	58	A(1_555):B(1_555)	931	A2	A	A	1	0	0	2.9	215	-
BRAF_HUMAN	3c4c	P 21 21 21	86	A(1_555):B(1_555)	1059	A2	A2	A	1	1	0	2.57	324	A:ILE543ALA;A:ILE544SER;A:ILE551LYS;A:GLN562ARG;A:LEU588ASN;A:LYS630SER;A:PHE667GLU;A:TYR673SER;A:ALA688ARG;A:LEU706SER;A:GLN709ARG;A:SER713GLU;A:LEU716GLU;A:SER720GLU;B:ILE543ALA;B:ILE544SER;B:ILE551LYS;B:GLN562ARG;B:LEU588ASN;B:LYS630SER;B:PHE667GLU;B:TYR673SER;B:ALA688ARG;B:LEU706SER;B:GLN709ARG;B:SER713GLU;B:LEU716GLU;B:SER720GLU
BRAF_HUMAN	3d4q	P 41 21 2	58	A(1_555):B(1_555)	1001	A2	A	A	1	0	0	2.8	SM5	-
BRAF_HUMAN	3idp	P 41 21 2	58	B(1_555):A(1_555)	917	A2	A	-	1	0	1	2.7	L1E	B:VAL600GLU;A:VAL600GLU
BRAF_HUMAN	3ii5	P 41 21 2	59	A(1_555):B(1_555)	909	A2	A	A2	1	0	1	2.79	831,PO4	-
BRAF_HUMAN	3og7	P 21 21 21	86	A(1_555):B(1_555)	1047	A2	A	A	1	0	0	2.45	032	A:LYS522ALA;A:ILE543ALA;A:ILE544SER;A:ILE551LYS;A:GLN562ARG;A:LEU588ASN;A:LYS630SER;A:PHE667GLU;A:TYR673SER;A:ALA688ARG;A:LEU706SER;A:GLN709ARG;A:SER713GLU;A:LEU716GLU;A:SER720GLU;B:LYS522ALA;B:ILE543ALA;B:ILE544SER;B:ILE551LYS;B:GLN562ARG;B:LEU588ASN;B:LYS630SER;B:PHE667GLU;B:TYR673SER;B:ALA688ARG;B:LEU706SER;B:GLN709ARG;B:SER713GLU;B:LEU716GLU;B:SER720GLU
BRAF_HUMAN	3omv	P 41 21 2	58	A(1_555):B(1_555)	880	A2	A	A	1	0	0	4	SM5	-
BRAF_HUMAN	3ppk	P 41 21 2	58	A(1_555):B(1_555)	880	A2	A	A	1	0	0	3	FNI	-
BRAF_HUMAN	3prf	P 41 21 2	55	A(1_555):B(1_555)	894	A2	A	A2	1	0	1	2.9	FP3	-
BRAF_HUMAN	3pri	P 41 21 2	58	A(1_555):B(1_555)	898	A2	A	A	1	0	0	3.5	FP4	-
BRAF_HUMAN	3psb	P 41 21 2	58	A(1_555):B(1_555)	803	A2	A	A	1	0	0	3.4	SM6	-
BRAF_HUMAN	3psd	P 41 21 2	58	A(1_555):B(1_555)	928	A2	A	A	1	0	0	3.6	SM7	-
BRAF_HUMAN	3q4c	P 41 21 2	55	A(1_555):B(1_555)	758	A2	A	A	1	0	0	3.2	RSW	-
BRAF_HUMAN	3q96	P 41 21 2	58	A(1_555):B(1_555)	857	A2	A	A	1	0	0	3.1	0NF	-
BRAF_HUMAN	3skc	P 41 21 2	55	A(1_555):B(1_555)	912	A2	A	A2	1	0	0	3.2	BR2	-
BRAF_HUMAN	3tv4	P 41 21 2	55	A(1_555):B(1_555)	874	A2	A2	A2	1	1	1	3.4	TV4	-
BRAF_HUMAN	3tv6	P 41 21 2	55	A(1_555):B(1_555)	854	A2	A	A2	1	0	1	3.3	B0R	-
BRAF_HUMAN	4cqe	P 21 21 21	86	A(1_555):B(1_555)	1013	A2	A	A2	1	0	1	2.3	CQE	A:ILE543ALA;A:ILE544SER;A:ILE551LYS;A:GLN562ARG;A:LEU588ASN;A:VAL600GLU;A:LYS630SER;A:PHE667GLU;A:TYR673SER;A:ALA688ARG;A:LEU706SER;A:GLN709ARG;A:SER713GLU;A:LEU716GLU;A:SER720GLU;A:PRO722SER;A:LYS723GLY;B:ILE543ALA;B:ILE544SER;B:ILE551LYS;B:GLN562ARG;B:LEU588ASN;B:VAL600GLU;B:LYS630SER;B:PHE667GLU;B:TYR673SER;B:ALA688ARG;B:LEU706SER;B:GLN709ARG;B:SER713GLU;B:LEU716GLU;B:SER720GLU;B:PRO722SER;B:L…
BRAF_HUMAN	4dbn	P 41 21 2	59	A(1_555):B(1_555)	897	A2	A2	A	1	1	0	3.15	0JA	-
BRAF_HUMAN	4e26	P 41 21 2	55	A(1_555):B(1_555)	907	A2	A	A	1	0	0	2.55	734	-
BRAF_HUMAN	4e4x	P 41 21 2	55	A(1_555):B(1_555)	854	A2	A	A	1	0	0	3.6	T1Q	-
BRAF_HUMAN	4ehe	P 41 21 2	55	A(1_555):B(1_555)	880	A2	A	A2	1	0	1	3.3	RI8	-
BRAF_HUMAN	4ehg	P 41 21 2	58	A(1_555):B(1_555)	905	A2	A	A	1	0	0	3.5	RI9	A:VAL600GLU;B:VAL600GLU
BRAF_HUMAN	4fc0	P 41 21 2	59	A(1_555):B(1_555)	915	A2	A2	A	1	1	0	2.95	0T2	-
BRAF_HUMAN	4fk3	P 21 21 21	86	A(1_555):B(1_555)	1080	A2	A	A	1	0	0	2.65	325	A:ILE543ALA;A:ILE544SER;A:ILE551LYS;A:GLN562ARG;A:LEU588ASN;A:VAL600GLU;A:LYS630SER;A:PHE667GLU;A:TYR673SER;A:ALA688ARG;A:LEU706SER;A:GLN709ARG;A:SER713GLU;A:LEU716GLU;A:SER720GLU;A:PRO722SER;A:LYS723GLY;B:ILE543ALA;B:ILE544SER;B:ILE551LYS;B:GLN562ARG;B:LEU588ASN;B:VAL600GLU;B:LYS630SER;B:PHE667GLU;B:TYR673SER;B:ALA688ARG;B:LEU706SER;B:GLN709ARG;B:SER713GLU;B:LEU716GLU;B:SER720GLU;B:PRO722SER;B:L…
BRAF_HUMAN	4g9c	P 41 21 2	55	A(1_555):B(1_555)	877	A2	A	A	1	0	0	3.5	0WP	-
BRAF_HUMAN	4g9r	P 41 21 2	55	A(1_555):B(1_555)	1232	A2	A2	A	1	1	0	3.2	B1E	A:VAL600GLU;B:VAL600GLU
BRAF_HUMAN	4h58	I 41 2 2	239	A(1_555):C(1_555)	1088	A3	A	A2	1	0	0	3.1	10Z,CL	-
BRAF_HUMAN	4jvg	P 1 21 1	282	B(1_555):A(1_555)	947	A4	A	A	1	0	0	3.09	B96	B:ILE543ALA;B:ILE544SER;B:ILE551LYS;B:GLN562ARG;B:LEU588ASN;B:LYS630SER;B:PHE667GLU;B:TYR673SER;B:ALA688ARG;B:LEU706SER;B:GLN709ARG;B:SER713GLU;B:LEU716GLU;B:SER720GLU;B:PRO722SER;B:LYS723GLY;A:ILE543ALA;A:ILE544SER;A:ILE551LYS;A:GLN562ARG;A:LEU588ASN;A:LYS630SER;A:PHE667GLU;A:TYR673SER;A:ALA688ARG;A:LEU706SER;A:GLN709ARG;A:SER713GLU;A:LEU716GLU;A:SER720GLU;A:PRO722SER;A:LYS723GLY;C:ILE543ALA;C:I…
BRAF_HUMAN	4ksp	P 41 21 2	59	A(1_555):B(1_555)	926	A2	A2	A2	1	1	1	2.93	1SU	-
BRAF_HUMAN	4ksq	P 41 21 2	67	A(1_555):B(1_555)	899	A2	A2	A	1	1	0	3.3	1SW	-
BRAF_HUMAN	4mbj	P 41 21 2	55	A(1_555):B(1_555)	881	A2	A	A2	1	0	0	3.6	DFS	-
BRAF_HUMAN	4mne	P 21 21 21	50	B(1_555):C(1_555)	867	A4B4	A2B2	A4B4	1	1	1	2.8483	573,ACP,CL,MG	-
BRAF_HUMAN	4mnf	P 41 21 2	55	A(1_555):B(1_555)	926	A2	A2	A2	1	1	1	2.802	29L,CL	A:VAL600GLU;B:VAL600GLU
BRAF_HUMAN	4pp7	P 41 21 2	55	A(1_555):B(1_555)	913	A2	A2	A2	1	1	1	3.4	2VX	-
BRAF_HUMAN	4r5y	P 21 21 21	88	A(1_555):B(1_555)	1070	A2	A	A	1	0	0	3.5	3K3	A:ILE543ALA;A:ILE544SER;A:ILE551LYS;A:GLN562ARG;A:LEU588ASN;A:VAL600GLU;A:LYS630SER;A:PHE667GLU;A:TYR673SER;A:ALA688ARG;A:LEU706SER;A:GLN709ARG;A:SER713GLU;A:LEU716GLU;A:SER720GLU;A:PRO722SER;A:LYS723GLY;B:ILE543ALA;B:ILE544SER;B:ILE551LYS;B:GLN562ARG;B:LEU588ASN;B:VAL600GLU;B:LYS630SER;B:PHE667GLU;B:TYR673SER;B:ALA688ARG;B:LEU706SER;B:GLN709ARG;B:SER713GLU;B:LEU716GLU;B:SER720GLU;B:PRO722SER;B:L…
BRAF_HUMAN	4rzw	P 21 21 2	168	A(1_555):B(1_555)	915	A2	A2	A	1	1	0	3.493	B1E	A:ARG509HIS;A:ILE543ALA;A:ILE544SER;A:ILE551LYS;A:GLN562ARG;A:LEU588ASN;A:LYS630SER;A:PHE667GLU;A:TYR673SER;A:ALA688ARG;A:LEU706SER;A:GLN709ARG;A:SER713GLU;A:LEU716GLU;A:SER720GLU;A:PRO722SER;A:LYS723GLY;B:ARG509HIS;B:ILE543ALA;B:ILE544SER;B:ILE551LYS;B:GLN562ARG;B:LEU588ASN;B:LYS630SER;B:PHE667GLU;B:TYR673SER;B:ALA688ARG;B:LEU706SER;B:GLN709ARG;B:SER713GLU;B:LEU716GLU;B:SER720GLU;B:PRO722SER;B:L…
BRAF_HUMAN	4xv1	P 21 21 21	86	A(1_555):B(1_555)	1027	A2	A2	A	1	1	0	2.47	904	A:SER446ALA;A:SER447ALA;A:ILE543ALA;A:ILE544SER;A:ILE551LYS;A:GLN562ARG;A:LEU588ASN;A:VAL600GLU;A:LYS630SER;A:PHE667GLU;A:TYR673SER;A:ALA688ARG;B:SER446ALA;B:SER447ALA;B:ILE543ALA;B:ILE544SER;B:ILE551LYS;B:GLN562ARG;B:LEU588ASN;B:VAL600GLU;B:LYS630SER;B:PHE667GLU;B:TYR673SER;B:ALA688ARG
BRAF_HUMAN	4xv2	P 21 21 21	86	A(1_555):B(1_555)	1068	A2	A2	A	1	1	0	2.5	P06	A:SER446ALA;A:SER447ALA;A:ILE543ALA;A:ILE544SER;A:ILE551LYS;A:GLN562ARG;A:LEU588ASN;A:VAL600GLU;A:LYS630SER;A:PHE667GLU;A:TYR673SER;A:ALA688ARG;B:SER446ALA;B:SER447ALA;B:ILE543ALA;B:ILE544SER;B:ILE551LYS;B:GLN562ARG;B:LEU588ASN;B:VAL600GLU;B:LYS630SER;B:PHE667GLU;B:TYR673SER;B:ALA688ARG
BRAF_HUMAN	4xv3	P 21 21 21	86	A(1_555):B(1_555)	958	A2	A2	A	1	1	0	2.8	P02	A:SER446ALA;A:SER447ALA;A:ILE543ALA;A:ILE544SER;A:ILE551LYS;A:GLN562ARG;A:LEU588ASN;A:VAL600GLU;A:LYS630SER;A:PHE667GLU;A:TYR673SER;A:ALA688ARG;B:SER446ALA;B:SER447ALA;B:ILE543ALA;B:ILE544SER;B:ILE551LYS;B:GLN562ARG;B:LEU588ASN;B:VAL600GLU;B:LYS630SER;B:PHE667GLU;B:TYR673SER;B:ALA688ARG
BRAF_HUMAN	4xv9	P 43 2 2	409	A(1_555):A(8_664)	971	A	A2	A2	0	1	1	2	1OO,SO4	A:ARG443SER;A:ILE543ALA;A:ILE544SER;A:ILE551LYS;A:GLN562ARG;A:LEU588ASN;A:LYS630SER;A:PHE667GLU;A:TYR673SER;A:ALA688ARG
BRAF_HUMAN	4yht	P 41 21 2	58	A(1_555):B(1_555)	860	A2	A2	A2	1	1	1	3.05	4EF,GOL	A:ILE542THR;A:ILE543ASN;A:ILE550THR;A:LEU705THR;A:LEU715THR;B:ILE542THR;B:ILE543ASN;B:ILE550THR;B:LEU705THR;B:LEU715THR
BRAF_HUMAN	5c9c	P 41 21 2	58	A(1_555):B(1_555)	899	A2	A2	A	1	1	0	2.7	4Z5,CL	A:VAL599GLU;B:VAL599GLU
BRAF_HUMAN	5csw	C 1 2 1	88	A(1_555):B(1_555)	1073	A2	A	A2	1	0	0	2.66	CL,P06	A:ARG443PRO;A:ILE543ALA;A:ILE544SER;A:ILE551LYS;A:GLN562ARG;A:LEU588ASN;A:LYS630SER;A:PHE667GLU;A:TYR673SER;A:ALA688ARG;A:LEU706SER;A:GLN709ARG;A:SER713GLU;A:LEU716GLU;A:SER720GLU;B:ARG443PRO;B:ILE543ALA;B:ILE544SER;B:ILE551LYS;B:GLN562ARG;B:LEU588ASN;B:LYS630SER;B:PHE667GLU;B:TYR673SER;B:ALA688ARG;B:LEU706SER;B:GLN709ARG;B:SER713GLU;B:LEU716GLU;B:SER720GLU
BRAF_HUMAN	5csx	C 2 2 21	88	A(1_555):A(3_656)	972	A	A	A	0	0	0	2.51	54J,GLC	A:ARG443PRO;A:ILE543ALA;A:ILE544SER;A:ILE551LYS;A:GLN562ARG;A:LEU588ASN;A:LYS630SER;A:PHE667GLU;A:TYR673SER;A:ALA688ARG;A:LEU706SER;A:GLN709ARG;A:SER713GLU;A:LEU716GLU;A:SER720GLU
BRAF_HUMAN	5ct7	P 41 21 2	67	A(1_555):B(1_555)	895	A2	A	A	1	0	0	3.17	55J	-
BRAF_HUMAN	5fd2	C 2 2 21	218	A(1_555):A(4_565)	878	A2	A2	A2	0	0	0	2.89	5XJ	-
BRAF_HUMAN	5hi2	C 2 2 21	88	A(1_555):A(3_654)	1001	A	A	A2	0	0	0	2.512	BAX	A:ILE543ALA;A:ILE544SER;A:ILE551LYS;A:GLN562ARG;A:LEU588ASN;A:LYS630SER;A:PHE667GLU;A:TYR673SER;A:ALA688ARG;A:LEU706SER;A:GLN709ARG;A:SER713GLU;A:LEU716GLU;A:SER720GLU;A:PRO722SER;A:LYS723GLY
BRAF_HUMAN	5hid	P 21 21 21	88	A(1_555):B(1_555)	1017	A2	A2	A2	1	1	1	2.5	B1E,PEG	A:ILE543ALA;A:ILE544SER;A:ILE551LYS;A:GLN562ARG;A:LEU588ASN;A:LYS630SER;A:PHE667GLU;A:TYR673SER;A:ALA688ARG;A:LEU706SER;A:GLN709ARG;A:SER713GLU;A:LEU716GLU;A:SER720GLU;A:PRO722SER;A:LYS723GLY;B:ILE543ALA;B:ILE544SER;B:ILE551LYS;B:GLN562ARG;B:LEU588ASN;B:LYS630SER;B:PHE667GLU;B:TYR673SER;B:ALA688ARG;B:LEU706SER;B:GLN709ARG;B:SER713GLU;B:LEU716GLU;B:SER720GLU;B:PRO722SER;B:LYS723GLY
BRAF_HUMAN	5hie	P 1 21 1	298	D(1_555):C(2_458)	787	A4	A	A	0	0	0	3	P06	-
BRAF_HUMAN	5ita	P 21 21 21	360	A(1_555):B(1_555)	1073	A2	A	A2	1	0	1	1.95	6DC	A:ILE543ALA;A:ILE544SER;A:ILE551LYS;A:GLN562ARG;A:LEU588ASN;A:LYS630SER;A:PHE667GLU;A:TYR673SER;A:ALA688ARG;A:LEU706SER;A:GLN709ARG;A:SER713GLU;A:LEU716GLU;A:SER720GLU;A:PRO722SER;A:LYS723GLY;B:ILE543ALA;B:ILE544SER;B:ILE551LYS;B:GLN562ARG;B:LEU588ASN;B:LYS630SER;B:PHE667GLU;B:TYR673SER;B:ALA688ARG;B:LEU706SER;B:GLN709ARG;B:SER713GLU;B:LEU716GLU;B:SER720GLU;B:PRO722SER;B:LYS723GLY
BRAF_HUMAN	5val	P 41 21 2	55	A(1_555):B(1_555)	873	A2	A2	A	1	1	0	2.26	92D	-
BRAF_HUMAN	5vam	P 41 21 2	55	A(1_555):B(1_555)	835	A2	A	A2	1	0	1	2.1	92J	-
BRAF_HUMAN	6b8u	P 41 21 2	55	A(1_555):B(1_555)	878	A2	A	A	1	0	0	2.68	8EN	-
BRAF_HUMAN	6cad	P 21 21 2	168	A(1_555):B(1_555)	993	A2	A	A	1	0	0	2.55	EU4	A:ILE543ALA;A:ILE544SER;A:ILE551LYS;A:GLN562ARG;A:LEU588ASN;A:LYS630SER;A:PHE667GLU;A:TYR673SER;A:ALA688ARG;A:LEU706SER;A:GLN709ARG;A:SER713GLU;A:LEU716GLU;A:SER720GLU;A:PRO722SER;A:LYS723GLY;B:ILE543ALA;B:ILE544SER;B:ILE551LYS;B:GLN562ARG;B:LEU588ASN;B:LYS630SER;B:PHE667GLU;B:TYR673SER;B:ALA688ARG;B:LEU706SER;B:GLN709ARG;B:SER713GLU;B:LEU716GLU;B:SER720GLU;B:PRO722SER;B:LYS723GLY
CSK_HUMAN	1byg	P 21 21 2	311	A(1_555):A(2_665)	676	A	A	A	0	0	0	2.4	STU	-
CTR1_ARATH	3p86	P 42 21 2	405	A(1_555):B(1_555)	936	A2	A	A	1	0	0	2.496	STU	A:ASP676ASN;B:ASP676ASN
CTR1_ARATH	3ppz	P 41 21 2	401	A(1_555):B(1_555)	896	A2	A2	A2	1	1	1	2.99	STU	-
ITK_HUMAN	1sm2	C 1 2 1	185	A(2_656):B(3_546)	941	A2	A	A2	0	0	1	2.3	STU	-
ITK_HUMAN	1snu	C 1 2 1	185	B(2_656):A(3_556)	1197	A2	A	A	0	0	0	2.5	STU	-
ITK_HUMAN	1snx	P 1	240	A(1_555):B(1_455)	1294	A2	A	A2	0	0	1	3.2	-	-
ITK_HUMAN	3miy	P 1	154	A(1_555):B(1_555)	1382	A2	A	A2	1	0	1	1.67	B49	A:CYS477SER;A:GLU614ALA;A:GLU617ALA;B:CYS477SER;B:GLU614ALA;B:GLU617ALA
ITK_HUMAN	3mj1	C 1 2 1	154	A(1_555):A(2_555)	668	A	A	A	0	0	0	1.72	614	A:CYS477SER;A:GLU614ALA;A:GLU617ALA
ITK_HUMAN	3mj2	C 1 2 1	154	A(1_555):A(2_555)	848	A	A	A	0	0	0	1.9	MJG	A:CYS477SER;A:GLU614ALA;A:GLU617ALA
ITK_HUMAN	3qgw	C 1 2 1	185	A(2_656):B(3_546)	1152	A2	A	A2	0	0	1	2.1	L7A,PQC	-
ITK_HUMAN	3qgy	C 1 2 1	185	B(2_656):A(3_556)	934	A2	A	A	0	0	0	2.1	L7O,PQC	-
ITK_HUMAN	3v5j	C 1 2 1	115	A(1_555):B(1_555)	1267	A2	A	A2	1	0	0	2.59	0F2,SO4	-
ITK_HUMAN	3v5l	P 1 21 1	115	C(1_555):B(2_656)	1250	A4	A	A2	0	0	1	1.86	0G1,SO4	-
ITK_HUMAN	3v8t	C 1 2 1	115	A(1_555):B(1_555)	1311	A2	A	A2	1	0	1	2	477,SO4	-
ITK_HUMAN	3v8w	C 1 2 1	115	A(1_555):B(1_555)	1267	A2	A	A4	1	0	0	2.27	0G2,SO4	-
ITK_HUMAN	4kio	P 1 21 1	115	D(1_555):B(2_656)	1303	A4	A	A4	0	0	1	2.18	G5K,G6K,GOL,SO4	A:TYR512GLU;B:TYR512GLU;C:TYR512GLU;D:TYR512GLU
ITK_HUMAN	4l7s	C 1 2 1	115	A(1_555):B(1_555)	1281	A2	A	A2	1	0	1	2.03	G7K,SO4	A:TYR512GLU;B:TYR512GLU
ITK_HUMAN	4mf1	P 1	154	A(1_555):B(1_555)	1401	A2	A	A2	1	0	1	2.113	29Y	A:CYS477SER;A:GLU614ALA;A:GLU617ALA;B:CYS477SER;B:GLU614ALA;B:GLU617ALA
ITK_HUMAN	4pp9	P 1 21 1	281	A(1_555):B(1_555)	1370	A2	A	A2	1	0	1	2.58	2VT,SO4	A:TYR512GLU;B:TYR512GLU
ITK_HUMAN	4pqn	C 1 2 1	154	A(1_555):A(2_556)	759	A	A	A	0	0	0	1.71	2W6,P4G	A:CYS477SER;A:GLU614ALA;A:GLU617ALA
MLKL_HUMAN	4m67	C 2 2 21	215	A(1_555):A(4_555)	1096	A	A	A	0	0	0	1.9	-	-
MLKL_HUMAN	4mwi	C 2 2 21	215	A(1_555):A(4_566)	1090	A	A	A	0	0	0	1.7	GOL,PXN	-
MLKL_HUMAN	5knj	P 21 21 21	364	A(1_555):B(1_555)	1099	A2	A	A	1	0	0	2.88	6UX	A:GLU366ALA;A:LYS367ALA;B:GLU366ALA;B:LYS367ALA
MLKL_HUMAN	5ko1	C 2 2 21	215	A(1_555):A(4_555)	1105	A	A	A	0	0	0	2.16	6UY	A:GLU366ALA;A:LYS367ALA
MLKL_MOUSE	4m69	C 2 2 21	48	B(1_555):B(3_555)	992	AB	AB	A2B2	0	0	1	2.497	ANP,CL,MG,SO4	-
RAF1_HUMAN	3ppj	P 41 21 2	58	A(1_555):B(1_555)	952	A2	A2	A2	1	1	1	3.7	FOI	-
RIPK2_HUMAN	4c8b	P 21 21 21	173	A(1_555):B(1_555)	938	A2	A2	A2	1	1	1	2.75	0LI,EDO	-
RIPK2_HUMAN	5ar2	P 32 2 1	176	A(1_555):B(1_555)	933	A2	A2	A2	1	1	1	2.44	CA	-
RIPK2_HUMAN	5ar3	P 32 2 1	176	A(1_555):B(1_555)	952	A2	A2	A2	1	1	1	3.23	ACP,MG	-
RIPK2_HUMAN	5ar4	P 32 2 1	176	A(1_555):B(1_555)	914	A2	A2	A2	1	1	1	2.7	SB2	-
RIPK2_HUMAN	5ar5	P 32 2 1	176	A(1_555):B(1_555)	906	A2	A2	A2	1	1	1	2.66	CA,IQ7	-
RIPK2_HUMAN	5ar7	P 32 2 1	176	A(1_555):B(1_555)	919	A2	A2	A2	1	1	1	2.71	SR8	-
RIPK2_HUMAN	5ar8	P 32 2 1	176	A(1_555):B(1_555)	940	A2	A2	A2	1	1	1	2.79	XYW	-
RIPK2_HUMAN	5j79	P 32 2 1	176	A(1_555):B(1_555)	1009	A2	A2	A2	1	1	1	2.69	6GE,SO4	-
RIPK2_HUMAN	5j7b	P 32 2 1	176	A(1_555):B(1_555)	919	A2	A2	A2	1	1	1	2.53	6GD	-
RIPK2_HUMAN	5ng0	P 41 21 2	123	A(1_555):B(1_555)	949	A2	A2	A2	1	1	1	2	ACP,CO,MG	A:LEU294PHE;B:LEU294PHE
RIPK2_HUMAN	5ng2	P 41 21 2	123	A(1_555):B(1_555)	942	A2	A2	A2	1	1	1	2.8	PO4,STU	A:ASP146ASN;B:ASP146ASN
RIPK2_HUMAN	5w5j	P 21 21 21	173	A(1_555):B(1_555)	987	A2	A2	A2	1	1	1	2.85	9WS,SO4	-
RIPK2_HUMAN	5w5o	P 1	123	A(1_555):B(1_555)	891	A16	A2	A2	1	1	1	2.89	9XA	-
RIPK2_HUMAN	6es0	P 21 21 21	369	A(1_555):B(1_555)	868	A2	A	A2	1	0	1	2.38	BW8	-
RIPK2_HUMAN	6fu5	P 21 21 21	370	A(1_555):B(1_555)	909	A2	A2	A2	1	1	1	3.26	E7N	-
RIPK2_HUMAN;RIPK2_HUMAN	5ng3	P 21 21 21	441	D(1_555):C(1_555)	1013	A2B2	A	A2B2	1	0	1	2.6	SO4	D:LYS47ARG;B:LYS47ARG;A:LYS47ARG;C:LYS47ARG
