# Supplementary material for: ProtCID: a data resource for structural information on protein interactions
Source: Nat Commun. 2020 Feb 5;11:711. doi: 10.1038/s41467-020-14301-4 (PMC7002494; doi:10.1038/s41467-020-14301-4)
Supplement: Supplementary file 5 — Supplementary Data 2 [file 41467_2020_14301_MOESM5_ESM.xlsx]

## Sheet: PfamNucleicAcids
PfamID	ClanID	Entries in PDB	Entries with bound DNA	Entries with bound RNA	UniProts in PDB	UniProts with bound DNA	UniProts with bound RNA	UniProts with Pfam in human proteome	Human UniProts with Pfam in PDB	Human UniProts with bound DNA	Human UniProts with bound RNA
Fer4	4Fe-4S	68	0	1	21	0	1	2	0	0	0
Fer4_16	4Fe-4S	39	0	3	8	0	1	0	0	0	0
RLI	4Fe-4S	13	0	1	6	0	1	2	0	0	0
IL6	4H_Cytokine	14	2	0	4	1	0	1	1	1	0
5_3_exonuc	5_3_exonuc_C	25	9	0	6	4	0	2	2	2	0
RNaseH_C	5_3_exonuc_C	6	1	0	1	1	0	0	0	0	0
XPG_I	5_3_exonuc_C	39	25	0	12	5	0	8	3	3	0
MazE_antitoxin	AbrB	23	4	0	13	4	0	0	0	0	0
Acetyltransf_6	Acetyltrans	7	0	1	2	0	1	0	0	0	0
ACT_4	ACT	9	0	5	5	0	1	0	0	0	0
NikR_C	ACT	26	1	0	6	1	0	0	0	0	0
DUF1115	Acylphosphatase	9	0	5	2	0	2	4	1	0	1
DNA_primase_S	AEP	28	4	0	13	3	0	2	2	1	0
Alba	AlbA	20	0	2	14	0	2	2	1	0	0
Rpp20	AlbA	2	0	1	2	0	1	1	1	0	0
Phosphodiest	Alk_phosphatase	66	1	0	17	1	0	8	5	0	0
PHP	Amidohydrolase	32	1	0	13	1	0	0	0	0	0
TatD_DNase	Amidohydrolase	19	1	0	15	1	0	3	2	0	0
Ank	Ank	198	0	2	47	0	1	131	21	0	1
Ank_2	Ank	334	0	2	99	0	1	212	42	0	1
Ank_4	Ank	176	0	2	64	0	1	163	24	0	1
AHSA1	Bet_V_1_like	37	1	0	35	1	0	2	1	0	0
ANAPC4_WD40	Beta_propeller	73	0	5	34	0	1	62	10	0	1
Arylsulfotrans	Beta_propeller	64	0	2	44	0	1	10	10	0	1
eIF2A	Beta_propeller	11	0	2	8	0	1	3	3	0	0
Neisseria_PilC	Beta_propeller	7	0	1	5	0	1	0	0	0	0
NHL	Beta_propeller	27	0	2	10	0	1	13	0	0	0
RAG2	Beta_propeller	15	9	0	4	2	0	1	0	0	0
RCC1	Beta_propeller	26	1	0	11	1	0	21	6	0	0
SGL	Beta_propeller	72	1	1	24	1	1	4	2	0	1
WD40	Beta_propeller	597	10	143	187	2	45	230	50	1	6
RIG-I_C-RD	Beta-tent	33	0	24	6	0	6	3	3	0	3
BRCT	BRCT-like	67	1	0	24	1	0	12	12	1	0
bZIP_1	bZIP	49	14	0	20	10	0	28	8	5	0
bZIP_2	bZIP	116	15	0	12	4	0	13	4	1	0
bZIP_Maf	bZIP	9	6	0	6	4	0	13	3	1	0
DUF3449	C2H2-zf	2	0	1	1	0	1	1	0	0	0
GAGA	C2H2-zf	2	2	0	1	1	0	0	0	0	0
Sgf11	C2H2-zf	25	2	0	12	1	0	5	5	0	0
zf-BED	C2H2-zf	3	0	1	3	0	1	6	2	0	0
zf-C2H2	C2H2-zf	175	73	2	81	13	1	590	56	6	0
zf-C2H2_jaz	C2H2-zf	7	0	7	6	0	3	18	3	0	1
zf-C2HE	C2H2-zf	10	8	0	2	2	0	1	1	1	0
zf-H2C2	C2H2-zf	53	47	0	6	3	0	5	5	2	0
zf-H2C2_2	C2H2-zf	298	89	2	71	18	1	708	52	10	0
zf-LYAR	C2H2-zf	10	7	0	3	1	0	2	2	1	0
zf-met	C2H2-zf	28	2	7	14	1	3	16	6	1	1
zf-U1	C2H2-zf	6	0	4	4	0	3	3	2	0	2
Metallophos	Calcineurin	221	4	4	75	2	1	29	13	0	0
Torus	CCCH_zf	16	0	13	4	0	3	3	1	0	1
zf-CCCH	CCCH_zf	33	1	8	20	1	5	46	10	0	3
zf-CCCH_2	CCCH_zf	5	0	2	3	0	2	1	0	0	0
zf-CCCH_3	CCCH_zf	2	0	1	1	0	1	3	1	0	1
PemK_toxin	CcdB_PemK	33	2	5	18	2	5	0	0	0	0
A_deamin	CDA	5	0	4	1	0	1	6	1	0	1
APOBEC_N	CDA	47	7	3	11	5	1	10	9	4	1
MafB19-deam	CDA	19	0	1	14	0	1	2	1	0	0
Response_reg	CheY	381	1	0	199	1	0	2	0	0	0
Lectin_legB	Concanavalin	316	1	0	87	1	0	0	0	0	0
2OG-FeII_Oxy_2	Cupin	64	43	0	6	2	0	8	4	1	0
2OG-FeII_Oxy_3	Cupin	61	3	0	11	1	0	12	2	0	0
cNMP_binding	Cupin	255	20	0	94	7	0	35	10	0	0
Ofd1_CTDD	Cupin	10	1	0	3	1	0	1	1	0	0
Tet_JBP	Cupin	3	3	0	1	1	0	3	1	1	0
Cyclin_N	Cyclin	185	0	1	22	0	1	31	15	0	0
TFIIB	Cyclin	37	25	0	8	5	0	7	3	2	0
Pro_isomerase	Cyclophil-like	265	0	1	79	0	1	23	21	0	1
NGF	Cystine-knot	23	1	0	9	1	0	6	6	1	0
PDGF	Cystine-knot	53	2	0	12	1	0	9	7	1	0
Anticodon_1	DALR	102	0	25	26	0	7	7	1	0	0
DALR_1	DALR	16	0	5	9	0	3	3	1	0	0
DALR_2	DALR	6	0	1	5	0	1	2	0	0	0
Duffy_binding	DBL	27	0	2	14	0	1	0	0	0	0
B3	DNA_b-psBarrel	12	5	0	7	2	0	0	0	0	0
EcoRII-N	DNA_b-psBarrel	2	1	0	2	1	0	0	0	0	0
DNA_pol3_beta	DNA_clamp	77	4	0	27	1	0	0	0	0	0
DNA_pol3_beta_2	DNA_clamp	77	4	0	27	1	0	0	0	0	0
DNA_pol3_beta_3	DNA_clamp	77	1	0	27	1	0	0	0	0	0
DNA_PPF	DNA_clamp	12	2	0	5	1	0	0	0	0	0
gp45-slide_C	DNA_clamp	6	2	0	2	1	0	0	0	0	0
PCNA_C	DNA_clamp	94	2	0	24	2	0	1	1	1	0
PCNA_N	DNA_clamp	94	2	0	24	2	0	1	1	1	0
DNA_ligase_A_M	DNA_ligase	25	4	0	17	3	0	6	6	2	0
DNA_ligase_aden	DNA_ligase	36	2	0	10	1	0	0	0	0	0
RNA_ligase	DNA_ligase	13	2	0	8	1	0	0	0	0	0
DNA_pol_B	DNA_pol_B-like	186	152	2	26	13	2	4	1	1	1
DNA_pol_B_2	DNA_pol_B-like	8	6	0	1	1	0	0	0	0	0
DNA_primase_lrg	DNA_primase_lrg	15	2	2	4	1	1	1	1	1	1
Flp_C	DNA-mend	3	3	0	1	1	0	0	0	0	0
Phage_integr_3	DNA-mend	6	3	0	4	1	0	0	0	0	0
Phage_integrase	DNA-mend	47	37	0	15	5	0	0	0	0	0
Topoisom_I	DNA-mend	19	17	0	5	3	0	2	1	1	0
Exo_endo_phos	DNase_I-like	157	46	0	56	9	0	28	13	3	0
DNA_processg_A	DprA	6	1	0	4	1	0	0	0	0	0
Dicer_dimer	DSRM	4	0	1	4	0	1	1	0	0	0
dsrm	DSRM	91	0	33	45	0	11	20	14	0	2
Rad52_Rad22	DSRM	5	2	0	2	1	0	2	2	1	0
Ribosomal_S5	DSRM	594	1	581	42	1	35	2	2	0	2
RHD_dimer	E-set	59	25	1	17	9	1	10	7	5	0
S_100	EF_hand	194	1	0	43	1	0	29	26	1	0
DUF1949	EF-G_C	4	0	1	3	0	1	0	0	0	0
EFG_C	EF-G_C	131	1	45	30	1	11	6	4	0	2
EFG_II	EF-G_C	132	1	41	32	1	10	6	4	0	1
RF3_C	EF-G_C	8	0	3	6	0	2	0	0	0	0
SBDS_C	EF-G_C	9	0	3	5	0	1	1	1	0	1
GTP_EFTU_D2	EFTPs	375	0	106	100	0	35	20	8	0	3
RIBIOP_C	EFTPs	9	0	6	3	0	3	2	0	0	0
Ribosomal_L3	EFTPs	588	1	572	40	1	32	3	2	0	2
Ribosomal_L35Ae	EFTPs	124	1	113	13	1	12	1	1	0	1
Endonuclease_5	Endonuclease	9	3	0	6	1	0	1	1	0	0
RTC	EPT_RTPC	17	0	1	5	0	1	2	0	0	0
DUF892	Ferritin	9	0	1	10	0	1	2	2	0	1
GCD14_N	FKBP	15	0	3	11	0	1	3	3	0	1
GAD	GAD	14	0	4	9	0	3	1	1	0	0
GatB_Yqey	GatB_YqeY	15	0	4	8	0	4	1	0	0	0
GatB_N	GCS	16	0	4	8	0	4	1	0	0	0
RE_Eco29kI	GIY-YIG	3	2	0	1	1	0	0	0	0	0
eIF-6	GME	22	0	15	7	0	3	1	0	0	0
AGT	GT-B	5	4	0	1	1	0	0	0	0	0
Epimerase_2	GT-B	28	3	0	13	1	0	1	1	0	0
Glycos_transf_1	GT-B	61	1	0	29	1	0	3	0	0	0
T4-Gluco-transf	GT-B	21	4	0	3	1	0	2	2	0	0
Hom_end_hint	H-int	8	2	0	2	1	0	0	0	0	0
U6-snRNA_bdg	H-int	21	0	17	3	0	3	1	1	0	1
FbpA	H2TH	5	0	1	6	0	1	1	1	0	1
H2TH	H2TH	95	74	0	16	8	0	3	1	1	0
Ribosomal_S13	H2TH	586	2	574	42	2	34	1	1	0	1
DHH	HAD	48	2	2	23	1	2	2	0	0	0
PNK3P	HAD	17	5	0	6	1	0	1	0	0	0
HD	HD_PDEase	87	0	4	40	0	2	1	1	0	0
tRNA_NucTran2_2	HD_PDEase	25	0	10	6	0	2	1	1	0	0
Endonuc-dimeris	HeH	5	2	0	1	1	0	0	0	0	0
SAP	HeH	59	8	3	20	1	1	22	13	1	1
DNA_pol_lambd_f	HHH	475	427	1	13	8	1	7	7	4	1
HHH	HHH	93	45	0	24	5	0	2	2	1	0
HHH_2	HHH	14	3	0	8	2	0	1	1	1	0
HHH_4	HHH	3	2	0	2	1	0	0	0	0	0
HHH_5	HHH	167	15	0	40	7	0	11	9	3	0
HHH_6	HHH	15	8	0	4	3	0	0	0	0	0
HHH_8	HHH	467	313	1	18	8	1	7	7	3	1
HhH-GPD	HHH	115	75	0	26	10	0	4	4	2	0
IMS_HHH	HHH	334	311	0	18	10	0	5	5	5	0
RNA_pol_A_CTD	HHH	135	7	0	19	3	0	2	2	0	0
Endonuclease_1	His-Me_finger	7	2	0	7	1	0	0	0	0	0
Endonuclease_7	His-Me_finger	7	4	0	2	2	0	0	0	0	0
Endonuclease_NS	His-Me_finger	59	3	0	13	2	0	6	3	1	0
HNH	His-Me_finger	41	6	0	11	2	0	1	1	0	0
HNH_3	His-Me_finger	1	1	0	2	1	0	1	0	0	0
HNH_4	His-Me_finger	26	7	6	9	1	1	0	0	0	0
HNH_5	His-Me_finger	5	4	0	5	1	0	0	0	0	0
MH1	His-Me_finger	14	14	0	7	6	0	12	2	2	0
zf-His_Me_endon	His-Me_finger	8	7	0	1	1	0	0	0	0	0
CBFD_NFYB_HMF	Histone	29	5	0	29	9	0	14	9	4	0
CENP-S	Histone	13	2	0	4	1	0	1	1	1	0
CENP-T_C	Histone	198	36	0	12	5	0	3	3	1	0
CENP-X	Histone	14	2	0	4	1	0	1	1	1	0
Histone	Histone	537	170	0	96	46	0	42	32	19	0
TAF	Histone	10	5	0	7	2	0	2	1	0	0
CwfJ_C_1	HIT	1	0	1	1	0	1	2	0	0	0
DcpS_C	HIT	17	4	0	4	1	0	3	2	1	0
HIT	HIT	98	4	0	34	1	0	3	3	0	0
HMG_box	HMG-box	63	32	0	41	13	0	53	13	5	0
HMG_box_2	HMG-box	27	16	0	12	4	0	12	6	2	0
Hom_end	Homing_endonuc	7	2	0	1	1	0	0	0	0	0
LAGLIDADG_1	Homing_endonuc	70	60	0	21	12	0	0	0	0	0
LAGLIDADG_2	Homing_endonuc	6	5	0	1	1	0	0	0	0	0
LAGLIDADG_3	Homing_endonuc	26	18	0	7	1	0	0	0	0	0
HRDC	HRDC-like	31	0	1	9	0	1	3	3	0	0
AbiEi_4	HTH	8	0	4	6	0	1	0	0	0	0
ANAPC2	HTH	15	0	1	5	0	1	1	1	0	0
Arg_repressor	HTH	12	5	0	8	3	0	0	0	0	0
ARID	HTH	75	2	0	17	2	0	15	11	1	0
Bac_DnaA_C	HTH	8	3	0	4	2	0	0	0	0	0
Bot1p	HTH	3	0	3	1	0	1	0	0	0	0
BrkDBD	HTH	1	1	0	1	1	0	2	0	0	0
C_LFY_FLO	HTH	3	3	0	2	2	0	0	0	0	0
Cdc6_C	HTH	11	4	0	13	4	0	2	1	0	0
CENP-B_N	HTH	4	1	0	4	1	0	12	1	1	0
Cro	HTH	14	3	0	3	1	0	0	0	0	0
CUT	HTH	13	3	0	9	2	0	7	4	1	0
E2F_TDP	HTH	9	2	0	10	3	0	11	6	3	0
Ets	HTH	60	39	0	20	16	0	28	14	11	0
Exc	HTH	6	4	0	2	1	0	0	0	0	0
Fe_dep_repress	HTH	62	8	0	11	3	0	0	0	0	0
FokI_C	HTH	2	1	0	2	1	0	0	0	0	0
FokI_N	HTH	2	1	0	2	1	0	0	0	0	0
Forkhead	HTH	31	17	0	20	11	0	49	16	10	0
Ftsk_gamma	HTH	8	1	0	3	1	0	1	1	0	0
FUR	HTH	25	5	0	18	2	0	0	0	0	0
GcrA	HTH	5	3	0	1	1	0	0	0	0	0
GerE	HTH	61	11	0	45	5	0	2	2	0	0
GntR	HTH	77	13	1	51	5	1	4	4	0	0
HNF-1_N	HTH	8	2	0	3	2	0	3	2	2	0
Homeobox	HTH	175	68	0	110	43	0	228	52	20	0
Homeobox_KN	HTH	25	14	0	14	4	0	23	7	2	0
HPD	HTH	5	1	0	3	1	0	2	1	0	0
HSF_DNA-bind	HTH	21	5	0	5	2	0	8	2	1	0
HTH_1	HTH	80	5	0	57	3	0	5	5	0	0
HTH_11	HTH	30	2	0	11	2	0	1	0	0	0
HTH_12	HTH	4	1	2	4	1	2	0	0	0	0
HTH_17	HTH	4	2	0	4	1	0	0	0	0	0
HTH_18	HTH	24	6	0	16	4	0	0	0	0	0
HTH_19	HTH	11	6	0	5	1	0	0	0	0	0
HTH_23	HTH	11	4	0	6	2	0	0	0	0	0
HTH_24	HTH	48	4	0	26	3	0	0	0	0	0
HTH_27	HTH	12	6	0	4	2	0	0	0	0	0
HTH_3	HTH	171	41	0	68	11	0	1	1	0	0
HTH_31	HTH	17	2	0	15	1	0	0	0	0	0
HTH_5	HTH	46	2	0	34	1	0	2	2	0	0
HTH_7	HTH	27	16	0	10	5	0	0	0	0	0
HTH_8	HTH	60	20	0	24	3	0	1	1	0	0
HTH_Crp_2	HTH	113	26	0	44	7	0	0	0	0	0
HTH_IclR	HTH	13	1	0	16	1	0	0	0	0	0
HTH_psq	HTH	6	1	0	6	1	0	2	2	0	0
HTH_Tnp_Mu_1	HTH	7	2	0	4	2	0	0	0	0	0
HTH_Tnp_Mu_2	HTH	7	1	0	2	1	0	0	0	0	0
HTH_Tnp_Tc3_1	HTH	5	2	0	4	1	0	0	0	0	0
HTH_Tnp_Tc3_2	HTH	12	6	0	6	2	0	1	1	0	0
HTH_Tnp_Tc5	HTH	3	1	0	3	1	0	13	1	1	0
HxlR	HTH	21	3	0	21	2	0	2	2	0	0
IBD	HTH	2	2	0	1	1	0	0	0	0	0
IRF	HTH	13	7	0	9	5	0	9	4	2	0
KORA	HTH	5	2	0	1	1	0	0	0	0	0
KorB	HTH	4	2	0	6	2	0	0	0	0	0
La	HTH	13	0	7	7	0	2	7	5	0	2
LacI	HTH	96	40	0	39	4	0	5	5	0	0
LexA_DNA_bind	HTH	9	3	0	2	1	0	0	0	0	0
Linker_histone	HTH	10	2	0	6	2	0	14	2	0	0
MarR	HTH	90	8	0	54	6	0	0	0	0	0
MarR_2	HTH	91	12	0	54	9	0	1	0	0	0
MerR	HTH	37	2	0	21	2	0	4	4	0	0
MerR_1	HTH	49	23	0	27	9	0	0	0	0	0
MerR_2	HTH	4	2	0	5	1	0	0	0	0	0
MerR-DNA-bind	HTH	25	2	0	17	2	0	1	1	0	0
MotA_activ	HTH	7	1	0	3	1	0	1	1	0	0
MqsA_antitoxin	HTH	6	1	0	2	1	0	0	0	0	0
MRP-L20	HTH	4	0	4	1	0	1	0	0	0	0
Myb_DNA-bind_5	HTH	2	1	0	2	1	0	6	0	0	0
Myb_DNA-bind_6	HTH	7	5	0	6	2	0	2	2	0	0
Myb_DNA-bind_7	HTH	7	6	0	3	2	0	2	2	1	0
Myb_DNA-binding	HTH	140	22	13	65	13	3	36	27	3	1
P22_Cro	HTH	3	1	0	2	1	0	0	0	0	0
PadR	HTH	25	1	0	21	1	0	0	0	0	0
PAX	HTH	5	4	0	4	3	0	9	3	2	0
Penicillinase_R	HTH	12	4	0	10	3	0	0	0	0	0
Phage_CII	HTH	5	1	0	3	1	0	0	0	0	0
Pou	HTH	19	12	0	14	7	0	16	4	3	0
Put_DNA-bind_N	HTH	36	4	0	13	3	0	4	4	0	0
Rap1-DNA-bind	HTH	3	3	0	1	1	0	0	0	0	0
Rep_3	HTH	4	3	0	5	2	0	0	0	0	0
RepA_N	HTH	5	1	0	5	1	0	0	0	0	0
RFX_DNA_binding	HTH	9	1	0	7	1	0	9	4	1	0
Ribosomal_S19e	HTH	118	0	117	17	0	16	1	1	0	1
Ribosomal_S25	HTH	111	1	111	13	1	13	1	1	0	1
Rio2_N	HTH	9	0	2	4	0	1	1	0	0	0
RNA_pol_Rpc34	HTH	14	3	0	6	1	0	3	3	0	0
RQC	HTH	18	6	0	7	4	0	3	3	3	0
Rrf2	HTH	14	3	0	12	2	0	0	0	0	0
RTP	HTH	10	4	0	5	1	0	1	1	0	0
SelB-wing_2	HTH	8	0	5	4	0	3	0	0	0	0
SelB-wing_3	HTH	10	0	7	5	0	3	0	0	0	0
Sigma54_CBD	HTH	8	1	0	5	1	0	0	0	0	0
Sigma54_DBD	HTH	10	5	0	8	2	0	0	0	0	0
Sigma70_ner	HTH	43	3	0	3	1	0	0	0	0	0
Sigma70_r2	HTH	153	54	1	43	10	1	2	2	0	0
Sigma70_r3	HTH	116	46	11	15	8	4	0	0	0	0
Sigma70_r4	HTH	121	21	1	19	5	1	0	0	0	0
Sigma70_r4_2	HTH	25	1	0	24	1	0	0	0	0	0
SLIDE	HTH	7	2	0	6	2	0	4	1	0	0
TetR_N	HTH	393	22	0	234	18	0	0	0	0	0
TFIIE_alpha	HTH	38	16	0	14	4	0	2	2	1	0
TFIIF_alpha	HTH	21	5	0	5	2	0	2	2	1	0
TFIIF_beta	HTH	18	13	0	2	2	0	1	1	1	0
Trans_reg_C	HTH	52	10	0	44	6	0	0	0	0	0
TrmB	HTH	9	3	0	7	1	0	0	0	0	0
Trp_repressor	HTH	19	4	0	5	1	0	0	0	0	0
Vir_act_alpha_C	HTH	14	4	2	10	3	1	0	0	0	0
z-alpha	HTH	25	12	1	10	6	1	3	3	2	1
Y1_Tnp	HUH	17	12	0	9	3	0	0	0	0	0
ATP_bind_3	HUP	12	0	1	5	0	1	1	0	0	0
DNA_photolyase	HUP	49	11	0	20	4	0	2	0	0	0
ThiI	HUP	10	0	3	7	0	1	0	0	0	0
tRNA_Me_trans	HUP	5	0	3	5	0	1	1	0	0	0
tRNA-synt_1	HUP	37	0	12	12	0	5	5	1	0	0
tRNA-synt_1_2	HUP	38	0	17	9	0	3	0	0	0	0
tRNA-synt_1b	HUP	134	0	7	55	0	5	5	5	0	1
tRNA-synt_1c	HUP	56	0	27	24	0	4	3	1	0	0
tRNA-synt_1d	HUP	15	0	3	9	0	2	3	1	0	0
tRNA-synt_1e	HUP	11	0	5	7	0	3	2	0	0	0
tRNA-synt_1g	HUP	86	0	14	19	0	4	4	1	0	0
C1-set	Ig	3933	0	5	379	0	1	207	207	0	1
C2-set_2	Ig	93	2	0	37	1	0	39	21	1	0
ig	Ig	151	2	0	57	0	0	101	37	0	0
Ig_3	Ig	904	2	0	204	1	0	285	118	1	0
V-set	Ig	3914	10	9	449	4	0	362	197	0	0
Bac_DNA_binding	IHF-likeDNA-bdg	40	14	0	27	8	0	0	0	0	0
Tra_M	IHF-likeDNA-bdg	8	2	0	4	2	0	0	0	0	0
Brix	IIaaRS-ABD	22	0	14	9	0	7	5	0	0	0
HGTP_anticodon	IIaaRS-ABD	132	0	9	45	0	4	10	8	0	1
Phage_Coat_B	Inovirus-Coat	14	1	0	3	1	0	0	0	0	0
GIIM	Intron-mat_II	2	2	2	1	1	1	0	0	0	0
Intron_maturas2	Intron-mat_II	1	0	1	1	0	1	0	0	0	0
KH_1	KH	89	9	27	51	4	18	38	25	4	8
KH_2	KH	595	1	122	50	1	21	2	2	1	1
KH_5	KH	15	0	7	8	0	4	1	1	0	1
KH_7	KH	5	0	1	4	0	1	1	1	0	0
MRP-S24	KH	4	0	3	3	0	2	1	1	0	1
EFP_N	KOW	28	0	9	19	0	3	3	1	0	0
KOW	KOW	660	3	608	111	5	74	9	9	1	7
Ribosomal_L14e	KOW	127	1	115	18	1	14	1	1	0	1
Ribosomal_L19	KOW	387	1	378	23	1	18	1	1	0	1
Ribosomal_L2_C	KOW	589	2	568	43	2	35	2	2	0	2
Ribosomal_L21e	KOW	189	1	183	19	1	16	1	1	0	1
Flp_N	l-integrase_N	3	3	0	1	1	0	0	0	0	0
Phage_int_SAM_1	l-integrase_N	42	35	0	11	4	0	0	0	0	0
Phage_int_SAM_3	l-integrase_N	14	3	1	15	1	1	1	1	0	1
Phage_int_SAM_4	l-integrase_N	4	1	0	3	1	0	0	0	0	0
Ldh_1_C	LDH_C	231	3	0	87	2	0	9	5	0	0
RNA_pol_Rpb2_6	LEF-8-like	332	174	155	27	15	14	3	1	1	1
Aconitase_C	Leu-IlvD	26	0	2	10	0	1	3	2	0	0
Levi_coat	Levi_coat	50	0	31	9	0	3	0	0	0	0
Phage_coat	Levi_coat	3	0	1	2	0	1	0	0	0	0
LRR_4	LRR	196	10	2	91	3	1	135	15	0	0
LRR_8	LRR	290	11	5	131	3	4	204	34	0	1
LRR_9	LRR	15	0	8	5	0	2	5	1	0	1
Lys	Lysozyme	1030	0	2	39	0	1	8	3	0	0
Utp11	Lysozyme	2	0	2	2	0	2	1	0	0	0
Macro	MACRO	98	0	2	47	0	1	10	10	0	0
AP2	MBD-like	6	3	0	4	3	0	0	0	0	0
Arm-DNA-bind_1	MBD-like	5	1	0	1	1	0	0	0	0	0
Integrase_DNA	MBD-like	4	2	0	2	1	0	0	0	0	0
MBD	MBD-like	24	19	0	10	7	0	9	7	5	0
Arc	Met_repress	17	6	0	8	3	0	0	0	0	0
CcdA	Met_repress	7	2	0	3	1	0	0	0	0	0
MatP_C	Met_repress	5	3	0	2	2	0	0	0	0	0
MetJ	Met_repress	11	6	0	2	1	0	0	0	0	0
Omega_Repress	Met_repress	4	3	0	1	1	0	0	0	0	0
RHH_1	Met_repress	55	6	0	28	5	0	1	1	0	0
Lactamase_B	Metallo-HOrase	357	0	5	125	0	3	10	5	0	0
Lactamase_B_2	Metallo-HOrase	41	0	6	22	0	3	6	1	0	0
Lactamase_B_6	Metallo-HOrase	2	0	1	2	0	1	3	0	0	0
DNA_methylase	NADP_Rossmann	63	32	0	16	5	0	5	5	1	0
Eco57I	NADP_Rossmann	16	12	0	5	4	0	0	0	0	0
Fibrillarin	NADP_Rossmann	23	0	11	10	0	4	2	1	0	0
FtsJ	NADP_Rossmann	90	0	5	52	0	4	5	4	0	1
GCD14	NADP_Rossmann	6	0	3	4	0	1	3	3	0	1
Ldh_1_N	NADP_Rossmann	238	3	0	93	2	0	9	6	0	0
Met_10	NADP_Rossmann	17	0	4	12	0	2	2	0	0	0
Methyltr_RsmB-F	NADP_Rossmann	21	0	5	15	0	2	8	4	0	1
Methyltr_RsmF_N	NADP_Rossmann	21	0	3	15	0	1	4	4	0	1
Methyltransf_25	NADP_Rossmann	324	0	2	132	0	2	21	8	0	0
MethyltransfD12	NADP_Rossmann	23	15	0	5	2	0	0	0	0	0
N6_Mtase	NADP_Rossmann	19	7	0	8	2	0	0	0	0	0
N6_N4_Mtase	NADP_Rossmann	13	0	1	7	0	1	0	0	0	0
PARP_regulatory	NADP_Rossmann	22	1	2	4	1	1	0	0	0	0
PCMT	NADP_Rossmann	15	1	0	11	1	0	3	1	0	0
RrnaAD	NADP_Rossmann	36	2	4	22	1	2	3	3	1	0
tRNA_U5-meth_tr	NADP_Rossmann	7	0	3	6	0	3	2	0	0	0
Tim44	NTF2	11	0	3	6	0	2	3	2	0	1
DNA_pol_B_palm	NTP_transf	495	433	1	21	10	1	6	6	3	1
DNA_pol3_alpha	NTP_transf	15	8	0	4	3	0	0	0	0	0
Nrap	NTP_transf	14	0	3	7	0	2	1	1	0	0
Nrap_D4	NTP_transf	4	0	2	1	0	1	1	0	0	0
NTP_transf_2	NTP_transf	72	0	45	16	0	4	12	3	0	2
PolyA_pol	NTP_transf	34	0	14	8	0	4	1	1	0	0
Pox_polyA_pol	NTP_transf	7	0	1	3	0	1	0	0	0	0
RsfS	NTP_transf	16	0	2	9	0	1	1	1	0	1
Paramyxo_ncap	Nucleocapsid	18	0	2	10	0	2	0	0	0	0
MRP-L46	NUDIX	10	0	5	3	0	2	1	1	0	0
NUDIX	NUDIX	305	0	8	123	0	3	24	21	0	1
NUDIX_2	NUDIX	15	0	4	4	0	1	2	2	0	1
NUDIX_4	NUDIX	15	9	0	6	1	0	1	1	0	0
NusB	NusB	20	0	5	8	0	3	1	0	0	0
NusG	NusG-like	13	1	0	6	1	0	0	0	0	0
BRCA-2_OB3	OB	3	1	0	2	1	0	1	0	0	0
CSD	OB	53	4	8	26	3	5	8	5	0	1
DNA_ligase_A_C	OB	12	2	0	11	2	0	4	4	2	0
DNA_ligase_OB	OB	27	2	0	7	1	0	0	0	0	0
DNA_ligase_OB_2	OB	6	2	0	5	1	0	0	0	0	0
EFP	OB	11	0	2	9	0	2	0	0	0	0
eIF-1a	OB	49	0	22	26	0	6	7	7	0	1
eIF-5a	OB	18	0	2	11	0	1	3	1	0	0
Elong-fact-P_C	OB	9	0	3	7	0	2	0	0	0	0
EXOSC1	OB	14	0	7	6	0	2	2	2	0	0
MCM_OB	OB	25	4	0	11	5	0	9	0	0	0
OB_NTP_bind	OB	32	11	6	9	1	5	17	2	0	0
OB_RNB	OB	5	0	1	3	0	1	4	0	0	0
POT1	OB	25	23	0	5	4	0	1	1	1	0
RecG_wedge	OB	1	1	0	2	1	0	0	0	0	0
Rep_fac-A_C	OB	6	2	0	4	1	0	3	2	0	0
REPA_OB_2	OB	5	3	0	3	2	0	3	1	1	0
Rho_RNA_bind	OB	15	1	6	4	1	1	0	0	0	0
Ribosom_S12_S23	OB	614	3	598	44	3	41	2	2	0	2
Ribosomal_L2	OB	585	1	561	43	1	32	2	2	0	2
Ribosomal_S17	OB	594	1	577	44	1	35	2	2	0	2
Ribosomal_S28e	OB	124	0	122	23	0	19	1	1	0	1
Rrp44_CSD1	OB	11	0	6	2	0	2	1	0	0	0
Rrp44_S1	OB	12	0	2	3	0	2	3	0	0	0
RsgA_N	OB	10	0	6	10	0	1	0	0	0	0
S1	OB	193	0	13	61	0	7	9	5	0	0
SSB	OB	58	7	1	41	7	1	2	2	0	0
TEBP_beta	OB	14	14	0	2	1	0	0	0	0	0
TRAM	OB	10	0	2	9	0	2	2	0	0	0
tRNA_anti-codon	OB	116	11	10	61	8	6	12	8	2	0
tRNA_bind	OB	47	0	1	27	0	1	3	3	0	0
AAA	P-loop_NTPase	205	3	3	90	1	1	50	16	0	0
AAA_11	P-loop_NTPase	7	0	1	4	0	1	7	3	0	1
AAA_12	P-loop_NTPase	20	2	3	8	1	3	11	3	0	2
AAA_16	P-loop_NTPase	27	4	1	23	4	1	5	2	0	0
AAA_19	P-loop_NTPase	21	9	2	8	3	2	8	1	0	1
AAA_22	P-loop_NTPase	8	1	1	5	1	1	2	0	0	0
AAA_23	P-loop_NTPase	25	1	0	8	1	0	3	0	0	0
AAA_30	P-loop_NTPase	17	7	0	8	5	0	3	0	0	0
AAA_31	P-loop_NTPase	31	1	0	17	1	0	0	0	0	0
AAA_33	P-loop_NTPase	64	7	1	7	3	1	12	0	0	0
ABC_tran	P-loop_NTPase	299	1	7	137	1	3	50	12	0	0
ABC_tran_Xtn	P-loop_NTPase	3	0	1	3	0	1	3	0	0	0
ATP-synt_ab	P-loop_NTPase	157	0	5	57	0	2	5	0	0	0
Bac_DnaA	P-loop_NTPase	14	1	0	9	1	0	0	0	0	0
Beta-Casp	P-loop_NTPase	19	0	4	7	0	2	4	1	0	0
CLP1_P	P-loop_NTPase	12	0	4	2	0	1	2	0	0	0
DAP3	P-loop_NTPase	7	0	6	4	0	3	1	1	0	1
DEAD	P-loop_NTPase	247	19	53	94	7	23	71	29	1	5
DNA_pol3_delta	P-loop_NTPase	10	2	0	2	1	0	0	0	0	0
DNA_pol3_delta2	P-loop_NTPase	12	3	0	5	2	0	1	0	0	0
DnaB_C	P-loop_NTPase	24	2	0	9	2	0	1	0	0	0
DUF1726	P-loop_NTPase	4	0	1	4	0	1	1	0	0	0
ERCC3_RAD25_C	P-loop_NTPase	12	8	0	4	2	0	1	1	1	0
Exonuc_V_gamma	P-loop_NTPase	9	4	0	3	2	0	0	0	0	0
Flavi_DEAD	P-loop_NTPase	92	7	11	37	3	5	1	0	0	0
GTP_EFTU	P-loop_NTPase	358	1	111	99	1	33	22	9	0	4
Helicase_C	P-loop_NTPase	388	42	69	151	17	29	109	23	3	6
Helicase_C_2	P-loop_NTPase	16	2	0	8	1	0	6	1	0	0
Herpes_Helicase	P-loop_NTPase	3	3	0	1	1	0	0	0	0	0
IPPT	P-loop_NTPase	14	0	7	7	0	2	1	0	0	0
IPT	P-loop_NTPase	8	0	4	3	0	1	0	0	0	0
KTI12	P-loop_NTPase	7	0	4	1	0	1	2	0	0	0
MCM	P-loop_NTPase	32	6	0	16	6	0	9	4	0	0
MMR_HSR1	P-loop_NTPase	87	0	21	50	0	7	22	0	0	0
NOG1	P-loop_NTPase	301	0	5	8	0	1	2	2	0	0
ORC3_N	P-loop_NTPase	5	2	0	3	1	0	1	1	0	0
Polyoma_lg_T_C	P-loop_NTPase	13	2	0	4	1	0	0	0	0	0
PPV_E1_C	P-loop_NTPase	8	3	0	2	1	0	0	0	0	0
Rad51	P-loop_NTPase	84	2	0	13	1	0	7	2	1	0
Ras	P-loop_NTPase	763	0	6	158	0	3	144	84	0	1
RecA	P-loop_NTPase	74	4	0	14	1	0	0	0	0	0
ResIII	P-loop_NTPase	47	12	11	27	5	4	31	4	1	1
RsgA_GTPase	P-loop_NTPase	16	0	5	16	0	2	0	0	0	0
Sigma54_activat	P-loop_NTPase	36	1	0	9	1	0	0	0	0	0
SMC_N	P-loop_NTPase	26	1	0	17	1	0	6	0	0	0
SNF2_N	P-loop_NTPase	9	4	0	7	3	0	13	2	1	0
SRP54	P-loop_NTPase	69	0	8	26	0	6	2	2	0	0
UvrD_C	P-loop_NTPase	25	18	0	9	6	0	3	0	0	0
UvrD_C_2	P-loop_NTPase	23	11	0	15	6	0	7	1	0	0
UvrD-helicase	P-loop_NTPase	23	18	0	8	6	0	1	0	0	0
Viral_helicase1	P-loop_NTPase	5	1	0	2	1	0	0	0	0	0
LAG1-DNAbind	P53-like	12	12	0	5	5	0	2	1	1	0
NDT80_PhoG	P53-like	15	11	0	3	1	0	2	0	0	0
P53	P53-like	116	37	0	4	4	0	3	3	3	0
RHD_DNA_bind	P53-like	34	27	1	13	11	1	10	6	6	0
Runt	P53-like	24	15	0	6	2	0	3	3	1	0
STAT_bind	P53-like	12	5	0	7	3	0	7	3	2	0
T-box	P53-like	11	8	0	8	7	0	17	4	4	0
ParBc	ParBc	24	3	0	13	1	0	2	2	0	0
PAS	PAS_Fold	146	2	0	49	2	0	23	3	0	0
PAZ	PAZ	57	2	45	18	2	9	9	7	1	5
PAZ_siRNAbind	PAZ	6	1	0	3	1	0	0	0	0	0
LysR_substrate	PBP	103	1	0	54	0	0	0	0	0	0
BamHI	PDDEXK	6	5	0	1	1	0	0	0	0	0
BpuJI_N	PDDEXK	4	4	0	1	1	0	0	0	0	0
Bse634I	PDDEXK	13	11	0	4	2	0	0	0	0	0
Dna2	PDDEXK	3	2	0	1	1	0	1	0	0	0
DpnI	PDDEXK	2	2	0	2	2	0	0	0	0	0
EcoRI	PDDEXK	8	7	0	2	1	0	0	0	0	0
EcoRII-C	PDDEXK	5	4	0	3	3	0	0	0	0	0
eIF-3_zeta	PDDEXK	4	0	1	2	0	0	1	0	0	0
Endonuc_BglI	PDDEXK	1	1	0	2	1	0	0	0	0	0
Endonuc-BglII	PDDEXK	6	4	0	4	2	0	0	0	0	0
Endonuc-BsobI	PDDEXK	1	1	0	2	1	0	0	0	0	0
Endonuc-EcoRV	PDDEXK	32	29	0	2	1	0	0	0	0	0
Endonuc-FokI_C	PDDEXK	2	1	0	2	1	0	0	0	0	0
Endonuc-HincII	PDDEXK	19	18	0	4	1	0	0	0	0	0
Endonuc-MspI	PDDEXK	2	2	0	1	1	0	0	0	0	0
Endonuc-PvuII	PDDEXK	10	5	0	2	1	0	0	0	0	0
ERCC4	PDDEXK	16	5	0	8	3	0	5	3	2	0
Flu_PA	PDDEXK	124	0	11	24	0	3	0	0	0	0
Herpes_alk_exo	PDDEXK	5	1	1	3	1	1	0	0	0	0
Hjc	PDDEXK	13	3	0	10	1	0	0	0	0	0
Mrr_cat	PDDEXK	5	1	0	4	1	0	0	0	0	0
MutH	PDDEXK	6	2	0	3	1	0	0	0	0	0
MvaI_BcnI	PDDEXK	6	4	0	3	2	0	0	0	0	0
NaeI	PDDEXK	2	1	0	1	1	0	0	0	0	0
NgoMIV_restric	PDDEXK	2	2	0	2	1	0	0	0	0	0
NotI	PDDEXK	2	1	0	1	1	0	0	0	0	0
PDCD9	PDDEXK	6	0	5	2	0	2	2	2	0	2
PDDEXK_1	PDDEXK	6	5	0	4	2	0	1	0	0	0
PDDEXK_5	PDDEXK	1	1	0	1	1	0	0	0	0	0
Phage_endo_I	PDDEXK	5	1	0	2	1	0	0	0	0	0
R-HINP1I	PDDEXK	5	4	0	2	1	0	0	0	0	0
RAI1	PDDEXK	16	0	4	9	0	3	1	0	0	0
RE_EcoO109I	PDDEXK	2	1	0	2	1	0	0	0	0	0
RE_HindIII	PDDEXK	7	7	0	1	1	0	0	0	0	0
RecU	PDDEXK	5	1	0	2	1	0	0	0	0	0
RestrictionMunI	PDDEXK	1	1	0	1	1	0	0	0	0	0
RestrictionSfiI	PDDEXK	2	2	0	1	1	0	0	0	0	0
RNA_pol_Rpb5_N	PDDEXK	178	40	0	7	5	0	1	1	1	0
SfsA	PDDEXK	3	1	0	2	1	0	0	0	0	0
Spo0A_C	PDDEXK	2	1	0	3	1	0	0	0	0	0
ThaI	PDDEXK	1	1	0	1	1	0	0	0	0	0
tRNA_int_endo	PDDEXK	16	0	1	14	0	1	2	0	0	0
VRR_NUC	PDDEXK	18	9	0	6	2	0	1	1	1	0
Vsr	PDDEXK	4	2	0	2	1	0	0	0	0	0
YqaJ	PDDEXK	7	4	0	2	2	0	0	0	0	0
eRF1_3	PELOTA	40	0	14	17	0	3	2	2	0	2
Ribosomal_L7Ae	PELOTA	316	1	269	74	2	52	11	7	0	4
Rad4	Peptidase_CA	7	3	0	5	1	0	2	0	0	0
UCH	Peptidase_CA	78	1	0	19	1	0	72	12	0	0
tRNA_SAD	Peptidase_ME	28	0	3	12	0	2	7	1	0	0
Trypsin	Peptidase_PA	2074	16	2	169	1	1	118	71	1	1
Peripla_BP_3	Periplas_BP	78	26	0	45	2	0	0	0	0	0
B3_4	PheT-TilS	22	0	2	9	0	1	2	1	0	0
TilS_C	PheT-TilS	3	0	1	2	0	1	0	0	0	0
5_3_exonuc_N	PIN	28	5	0	5	3	0	0	0	0	0
Fcf1	PIN	7	0	4	5	0	2	2	0	0	0
PIN_4	PIN	13	0	1	3	0	1	5	2	0	0
XPG_N	PIN	39	26	0	12	5	0	8	3	3	0
XRN_N	PIN	5	1	0	5	1	0	2	0	0	0
HipA_C	PKinase	16	6	0	3	2	0	0	0	0	0
Pkinase	PKinase	3138	0	2	342	0	1	334	191	0	0
Pkinase_Tyr	PKinase	1528	0	2	161	0	1	191	107	0	1
RIO1	PKinase	15	0	2	7	0	1	3	1	0	0
HigB-like_toxin	Plasmid-antitox	10	0	4	2	0	1	0	0	0	0
ParE_toxin	Plasmid-antitox	17	0	2	12	0	1	0	0	0	0
YoeB_toxin	Plasmid-antitox	5	0	1	5	0	1	0	0	0	0
RE_NgoFVII	PLD	3	2	0	1	1	0	0	0	0	0
Tyr-DNA_phospho	PLD	19	10	0	3	1	0	2	2	1	0
Aminotran_5	PLP_aminotran	136	0	1	66	0	0	7	6	0	0
SelA	PLP_aminotran	6	0	1	1	0	1	0	0	0	0
SepSecS	PLP_aminotran	10	0	3	5	0	1	1	1	0	1
DNA_pol3_delt_C	post-AAA	8	3	0	1	1	0	0	0	0	0
DNApol3-delta_C	post-AAA	8	3	0	1	1	0	0	0	0	0
Rep_fac_C	post-AAA	10	3	2	8	1	1	4	0	0	0
POTRA_1	POTRA	5	0	1	3	0	1	0	0	0	0
Ribosomal_L50	PP-binding	10	0	9	3	0	3	1	1	0	1
DKCLD	PseudoU_synth	25	0	16	7	0	3	1	0	0	0
PseudoU_synth_1	PseudoU_synth	10	0	3	3	0	1	3	1	0	0
PseudoU_synth_2	PseudoU_synth	19	0	3	11	0	3	4	2	0	0
TruB_C_2	PseudoU_synth	26	0	11	7	0	3	3	0	0	0
TruB_N	PseudoU_synth	25	0	17	7	0	3	3	0	0	0
EVE	PUA	11	1	0	9	1	0	1	1	1	0
PUA	PUA	46	0	20	22	0	5	4	3	0	2
TruB-C_2	PUA	3	0	2	1	0	1	0	0	0	0
UPF0113	PUA	5	0	2	3	0	1	1	1	0	0
YTH	PUA	19	0	6	8	0	6	5	4	0	2
Cas_Cas5d	RAMPS-Cas5-like	15	5	8	11	2	2	0	0	0	0
Cas_Cas6	RAMPS-Cas5-like	6	0	4	6	0	2	0	0	0	0
Cas_Cmr3	RAMPS-Cas5-like	4	1	1	1	1	1	0	0	0	0
Cas_Csy4	RAMPS-Cas5-like	14	0	14	4	0	2	0	0	0	0
Cas_CT1975	RAMPS-Cas5-like	8	5	8	2	2	2	0	0	0	0
CRISPR_assoc	RAMPS-Cas5-like	16	2	13	5	2	3	0	0	0	0
RAMPs	RAMPS-Cas5-like	10	1	1	9	2	2	0	0	0	0
RdRP_1	RdRP	161	13	52	37	4	13	0	0	0	0
RdRP_3	RdRP	204	1	14	18	1	2	0	0	0	0
RdRP_4	RdRP	11	0	7	3	0	1	0	0	0	0
RVT_1	RdRP	316	84	19	32	10	8	14	0	0	0
Mob_Pre	Rep	6	6	0	1	1	0	0	0	0	0
MobA_MobL	Rep	2	1	0	2	1	0	0	0	0	0
Rep_N	Rep	14	4	0	6	3	0	0	0	0	0
T_Ag_DNA_bind	Rep	21	8	0	7	4	0	0	0	0	0
TrwC	Rep	14	9	0	5	2	0	0	0	0	0
zf-CCHC	Retroviral_zf	56	9	16	35	4	8	38	4	0	2
MRP-S28	RF	8	0	3	5	0	1	1	1	0	0
RF-1	RF	47	1	29	20	1	10	4	1	0	0
MRP-L47	Ribo_L29	11	0	11	4	0	3	1	1	0	1
Ribosomal_L29	Ribo_L29	589	0	572	45	0	35	1	1	0	1
Ribosomal_L18	Ribos_L15p_L18e	195	1	186	19	1	15	1	1	0	1
Ribosomal_L27A	Ribos_L15p_L18e	582	1	564	37	1	33	2	2	0	2
UPF1_Zn_bind	RING	4	0	1	2	0	1	1	1	0	0
zf-RING_2	RING	34	0	1	21	0	1	62	16	0	1
RMMBL	RMMBL_DRMBL	29	0	9	13	0	5	3	1	0	0
Arena_ncap_C	RNase_H	18	0	5	6	0	1	0	0	0	0
CAF1	RNase_H	12	0	1	6	0	1	5	2	0	1
DDE_2	RNase_H	3	1	0	2	1	0	0	0	0	0
DDE_Tnp_1	RNase_H	6	5	0	3	1	0	0	0	0	0
DNA_pol_A_exo1	RNase_H	171	83	5	27	9	1	8	5	1	0
DNA_pol_B_exo1	RNase_H	176	143	2	24	10	2	4	1	1	1
DUF4152	RNase_H	9	5	0	2	2	0	0	0	0	0
Piwi	RNase_H	88	24	43	21	4	8	8	3	0	3
RNase_H	RNase_H	365	82	33	35	7	6	11	1	1	1
RNase_H_2	RNase_H	19	8	0	10	5	0	0	0	0	0
RNase_HII	RNase_H	25	5	1	12	2	1	1	1	0	0
RNase_T	RNase_H	77	31	3	22	5	1	17	5	0	1
RuvC	RNase_H	4	1	0	2	1	0	0	0	0	0
rve	RNase_H	265	52	0	26	4	0	14	0	0	0
RVT_3	RNase_H	8	2	2	8	2	2	0	0	0	0
Taq-exonuc	RNase_H	58	6	0	1	1	0	0	0	0	0
Transposase_1	RNase_H	11	5	0	4	1	0	1	1	0	0
Ydc2-catalyt	RNase_H	3	1	1	2	1	1	1	1	1	1
Ribonucleas_3_3	RNase_III	18	0	6	9	0	2	2	2	0	0
Ribonuclease_3	RNase_III	34	0	13	14	0	2	2	2	0	0
DbpA	RRM	5	0	1	4	0	1	1	1	0	0
DUF1743	RRM	5	0	2	3	0	1	0	0	0	0
GUCT	RRM	8	0	1	3	0	1	2	2	0	0
Limkain-b1	RRM	3	0	1	4	0	1	2	1	0	0
RRM_1	RRM	570	37	170	240	9	57	228	146	6	32
RRM_3	RRM	5	0	1	3	0	1	2	2	0	0
RRM_5	RRM	15	0	1	9	0	1	5	4	0	1
RRM_7	RRM	9	0	2	6	0	2	5	5	0	2
RRM_occluded	RRM	12	0	2	4	0	1	1	1	0	0
Tap-RNA_bind	RRM	8	0	1	2	0	1	4	1	0	1
Transposase_22	RRM	12	0	1	7	0	1	4	3	0	0
U1snRNP70_N	RRM	5	0	3	2	0	2	1	1	0	1
XS	RRM	3	0	1	4	0	1	2	2	0	1
eRF1_2	S11_L18p	41	0	14	17	0	3	2	2	0	2
Ribosomal_L18p	S11_L18p	458	0	447	29	0	19	2	2	0	2
Ribosomal_L5e	S11_L18p	121	1	115	14	1	13	1	1	0	1
Ribosomal_S11	S11_L18p	597	2	583	41	2	34	2	2	0	2
Flu_NS1	S15_NS1	37	0	1	23	0	1	0	0	0	0
Ribosomal_S15	S15_NS1	607	2	589	46	2	37	3	3	0	2
Ribosomal_L15e	S24e_L23_L15e	195	1	191	18	1	15	1	1	0	1
Ribosomal_L41	S24e_L23_L15e	109	1	107	9	1	8	1	1	0	1
Ribosomal_L5	S24e_L23_L15e	580	1	563	43	1	32	1	1	0	1
Ribosomal_S7e	S24e_L23_L15e	116	0	113	17	0	16	1	1	0	1
Ribosomal_S4	S4	595	1	581	41	1	33	2	1	0	1
S4	S4	626	1	583	82	1	54	7	4	0	3
DNA_gyraseB	S5	51	3	0	18	2	0	2	1	0	0
EFG_IV	S5	107	1	37	23	1	9	5	4	0	1
Ribonuclease_P	S5	7	0	2	5	0	1	0	0	0	0
Ribosomal_S5_C	S5	593	1	575	42	1	35	2	2	0	2
Ribosomal_S9	S5	592	1	582	42	1	33	2	2	0	2
RNase_PH	S5	60	0	12	48	0	13	9	9	0	0
IGR	SAM	3	0	3	1	0	1	0	0	0	0
SAM_2	SAM	36	0	3	24	0	1	31	16	0	0
SH2	SH2-like	431	1	0	104	1	0	109	60	0	0
Ribosomal_S2	SIS	584	1	564	37	1	29	2	2	0	2
Hfq	Sm-like	55	0	14	24	0	9	0	0	0	0
LSM	Sm-like	66	0	27	63	0	31	20	16	0	7
Syntaxin_2	SNARE-fusion	20	0	6	5	0	1	3	3	0	1
MRP	sPC4_like	3	0	1	2	0	2	2	0	0	0
PC4	sPC4_like	15	4	0	8	3	0	1	1	1	0
Whirly	sPC4_like	12	5	0	7	1	0	0	0	0	0
Ku	SPOC	4	2	1	6	2	2	4	4	2	0
EMG1	SPOUT	16	0	8	6	0	2	1	1	0	0
tRNA_m1G_MT	SPOUT	63	0	3	15	0	1	3	2	0	0
SRP14	SRP9_14	12	0	10	6	0	2	2	2	0	1
SRP9-21	SRP9_14	11	0	9	4	0	2	2	2	0	1
Denso_VP4	ssDNA_NP_VP	2	1	0	3	1	0	0	0	0	0
Parvo_coat	ssDNA_NP_VP	55	8	0	40	4	0	0	0	0	0
Phage_F	ssDNA_NP_VP	8	3	0	4	2	0	0	0	0	0
Phage_G	ssDNA_NP_VP	7	1	0	6	1	0	0	0	0	0
DUF3378	TBP-like	6	1	1	4	1	1	0	0	0	0
OGG_N	TBP-like	34	18	0	4	2	0	1	1	1	0
TBP	TBP-like	62	49	0	8	5	0	3	1	1	0
TetR_C_11	TetR_C	50	1	0	29	1	0	0	0	0	0
TetR_C_4	TetR_C	61	2	0	34	2	0	0	0	0	0
WHG	TetR_C	17	2	0	13	1	0	0	0	0	0
DIM1	Thioredoxin	16	0	4	4	0	2	2	2	0	1
L51_S25_CI-B8	Thioredoxin	24	0	10	11	0	5	4	4	0	2
MRP-S23	Thioredoxin	4	0	3	2	0	1	1	1	0	1
MRP-S25	Thioredoxin	3	0	3	1	0	1	0	0	0	0
Thioredoxin	Thioredoxin	306	2	0	119	1	0	27	19	0	0
AP_endonuc_2	TIM_barrel	228	4	0	69	1	0	1	0	0	0
Dus	TIM_barrel	12	0	4	6	0	2	4	1	0	0
Radical_SAM	TIM_barrel	77	0	2	37	0	1	9	0	0	0
UvdE	TIM_barrel	8	1	0	2	1	0	0	0	0	0
Toprim	Toprim-like	109	56	1	28	11	1	4	4	2	0
Toprim_4	Toprim-like	16	1	0	7	1	0	1	0	0	0
Adaptin_N	TPR	46	1	3	28	1	0	14	5	0	0
Cnd3	TPR	5	3	0	2	1	0	1	0	0	0
DNA_alkylation	TPR	28	22	0	9	2	0	0	0	0	0
FAT	TPR	75	0	1	28	0	1	8	8	0	0
Fis1_TPR_C	TPR	45	0	4	15	0	1	7	7	0	1
HAT	TPR	34	0	6	22	0	4	5	5	0	1
HEAT	TPR	52	0	3	21	0	1	13	6	0	1
HEAT_2	TPR	203	3	3	68	1	1	46	21	0	0
MA3	TPR	39	0	6	17	0	2	7	7	0	0
MRP-S27	TPR	2	0	1	2	0	1	1	1	0	1
PPR	TPR	70	0	1	35	0	1	4	4	0	0
PPR_1	TPR	16	0	6	3	0	1	2	0	0	0
PPR_2	TPR	28	1	8	7	1	2	8	2	1	0
PPTA	TPR	115	0	1	20	0	1	5	5	0	0
PUF	TPR	61	1	46	16	1	10	6	6	1	2
SRP_TPR_like	TPR	5	0	1	3	0	1	1	1	0	0
Suf	TPR	18	0	2	10	0	2	5	2	0	0
TAF6_C	TPR	9	0	2	6	0	1	3	3	0	0
TAL_effector	TPR	32	23	1	8	3	1	0	0	0	0
TPR_1	TPR	148	0	6	81	0	2	99	24	0	2
TPR_11	TPR	138	0	10	49	0	2	61	14	0	2
TPR_12	TPR	111	0	9	47	0	2	64	14	0	2
TPR_14	TPR	38	0	11	15	0	3	6	3	0	0
TPR_16	TPR	151	0	12	72	0	3	33	18	0	2
TPR_19	TPR	101	0	15	52	0	5	31	12	0	3
Xpo1	TPR	71	0	1	17	0	1	11	6	0	0
Ribosomal_L24e	TRASH	202	1	192	17	1	15	2	1	0	1
Methylase_S	TRD	6	2	0	6	2	0	0	0	0	0
TaqI_C	TRD	13	10	0	2	2	0	0	0	0	0
BTD	Trefoil	13	12	0	5	5	0	2	1	1	0
IL1	Trefoil	69	1	0	13	1	0	10	9	1	0
Phe_tRNA-synt_N	tRNA_bind_arm	18	0	2	8	0	1	0	0	0	0
Seryl_tRNA_N	tRNA_bind_arm	25	0	3	13	0	2	2	2	0	1
Val_tRNA-synt_C	tRNA_bind_arm	8	0	2	3	0	1	2	0	0	0
tRNA-synt_2	tRNA_synt_II	87	0	9	45	0	6	5	4	0	0
tRNA-synt_2b	tRNA_synt_II	114	0	10	39	0	5	9	6	0	2
tRNA-synt_2c	tRNA_synt_II	26	0	2	9	0	1	3	1	0	0
tRNA-synt_2d	tRNA_synt_II	74	0	6	31	0	4	4	4	0	1
tRNA-synt_His	tRNA_synt_II	44	0	1	21	0	1	3	1	0	0
tRNA_int_endo_N	tRNA-IECD_N	16	0	1	13	0	1	1	0	0	0
7kD_DNA_binding	Tudor	41	19	0	8	2	0	0	0	0	0
Chromo	Tudor	83	1	0	32	1	0	25	17	0	0
LytTR	Tudor	10	1	0	4	1	0	0	0	0	0
PWWP	Tudor	42	1	0	25	1	0	24	16	1	0
Tudor-knot	Tudor	25	1	0	20	1	0	10	10	1	0
RuvA_C	UBA	16	1	1	8	1	1	0	0	0	0
UBA	UBA	76	0	1	51	0	0	34	28	0	0
UQ_con	UBC	234	1	0	80	1	0	40	37	1	0
TGS	Ubiquitin	26	0	5	13	0	1	6	3	0	0
Bromo_coat	Viral_ssRNA_CP	7	0	1	4	0	1	0	0	0	0
Calici_coat	Viral_ssRNA_CP	180	0	2	69	0	1	0	0	0	0
Circo_capsid	Viral_ssRNA_CP	6	1	0	5	1	0	0	0	0	0
Como_LCP	Viral_ssRNA_CP	10	0	2	5	0	1	0	0	0	0
Cucumo_coat	Viral_ssRNA_CP	3	0	1	6	0	1	0	0	0	0
Peptidase_A21	Viral_ssRNA_CP	3	0	1	5	0	1	0	0	0	0
Peptidase_A6	Viral_ssRNA_CP	8	0	7	8	0	3	0	0	0	0
Rhv	Viral_ssRNA_CP	233	0	1	111	0	0	1	1	0	0
Tymo_coat	Viral_ssRNA_CP	9	0	3	4	0	3	0	0	0	0
Viral_coat	Viral_ssRNA_CP	29	0	1	20	0	1	0	0	0	0
Ku_N	vWA-like	6	2	1	7	2	2	4	4	2	0
VWA	vWA-like	137	2	0	28	1	0	45	12	1	0
AFT	WRKY-GCM1	1	1	0	1	1	0	0	0	0	0
GCM	WRKY-GCM1	1	1	0	2	1	0	2	0	0	0
WRKY	WRKY-GCM1	4	1	0	3	1	0	0	0	0	0
GATA	Zn_Beta_Ribbon	26	16	0	8	6	0	15	2	1	0
Ribosomal_L32p	Zn_Beta_Ribbon	393	0	384	24	0	19	1	1	0	1
Ribosomal_L33	Zn_Beta_Ribbon	366	0	356	25	0	21	1	1	0	1
Ribosomal_L37ae	Zn_Beta_Ribbon	186	1	179	21	1	17	2	1	0	1
Ribosomal_L37e	Zn_Beta_Ribbon	195	1	191	15	1	13	1	1	0	1
Ribosomal_L40e	Zn_Beta_Ribbon	111	1	103	13	1	11	1	1	0	1
Ribosomal_L44	Zn_Beta_Ribbon	184	1	178	20	1	15	2	1	0	1
Ribosomal_S27	Zn_Beta_Ribbon	107	0	106	18	0	15	2	2	0	2
Ribosomal_S27e	Zn_Beta_Ribbon	119	0	118	18	0	16	2	1	0	1
TF_Zn_Ribbon	Zn_Beta_Ribbon	35	9	0	10	2	0	4	2	1	0
TFIIS_C	Zn_Beta_Ribbon	180	0	3	16	0	2	7	2	0	0
Topo_Zn_Ribbon	Zn_Beta_Ribbon	3	1	0	3	1	0	0	0	0	0
zf-C4	Zn_Beta_Ribbon	100	72	3	35	24	1	46	21	15	0
zf-C4_Topoisom	Zn_Beta_Ribbon	76	1	71	10	1	3	2	1	0	0
zf-FPG_IleRS	Zn_Beta_Ribbon	86	67	2	18	7	1	3	1	0	0
zf-NADH-PPase	Zn_Beta_Ribbon	8	0	1	5	0	1	2	1	0	0
zf-PARP	Zn_Beta_Ribbon	16	10	0	4	1	0	3	3	1	0
zf-RanBP	Zn_Beta_Ribbon	90	1	5	28	1	2	24	14	0	1
zinc_ribbon_2	Zn_Beta_Ribbon	2	0	1	2	0	1	2	0	0	0
Zn_ribbon_recom	Zn_Beta_Ribbon	3	1	0	2	1	0	0	0	0	0
40S_S4_C	-	123	0	121	21	0	18	3	2	0	2
40S_SA_C	-	115	0	2	15	0	1	1	1	0	0
AARP2CN	-	9	0	6	3	0	3	2	0	0	0
Aconitase	-	23	0	2	9	0	1	3	2	0	0
Ada_Zn_binding	-	5	2	0	1	1	0	0	0	0	0
Adenine_glyco	-	9	1	0	4	1	0	0	0	0	0
Amidase	-	68	0	1	22	0	1	3	0	0	0
ANATO	-	31	2	0	8	1	0	5	3	0	0
Apidaecin	-	3	0	1	3	0	1	0	0	0	0
Aquarius_N	-	4	0	1	2	0	1	1	1	0	1
Arena_nucleocap	-	10	0	7	5	0	1	0	0	0	0
Arg_tRNA_synt_N	-	16	0	5	9	0	3	2	1	0	0
ArgoL1	-	32	0	26	10	0	4	8	4	0	3
ArgoL2	-	32	0	26	10	0	4	8	4	0	3
ArgoMid	-	50	0	10	12	0	1	6	3	0	1
ArgoN	-	28	0	13	6	0	2	8	3	0	2
B2	-	4	0	2	3	0	1	0	0	0	0
B5	-	22	0	2	9	0	1	1	1	0	0
BAF	-	7	1	0	1	1	0	2	1	1	0
BEN	-	3	2	0	5	2	0	9	1	0	0
BET	-	13	1	0	7	1	0	4	3	0	0
BHD_1	-	4	3	0	1	1	0	1	0	0	0
BHD_2	-	4	3	0	1	1	0	1	0	0	0
BHD_3	-	4	3	0	1	1	0	1	0	0	0
BING4CT	-	2	0	2	2	0	2	1	0	0	0
BOP1NT	-	12	0	7	3	0	1	1	0	0	0
BP28CT	-	5	0	1	3	0	1	1	0	0	0
BRF1	-	6	2	0	1	1	0	1	0	0	0
Btz	-	7	0	6	1	0	1	1	1	0	1
Bud13	-	5	0	1	1	0	1	1	0	0	0
Bunya_nucleocap	-	10	1	5	5	1	4	0	0	0	0
Bunya_RdRp	-	2	0	2	1	0	1	0	0	0	0
Bystin	-	5	0	4	1	0	1	1	0	0	0
CarD_CdnL_TRCF	-	15	2	0	8	1	0	0	0	0	0
Cas_Cas1	-	22	10	0	14	2	0	0	0	0	0
Cas_Cas2CT1978	-	14	11	0	1	1	0	0	0	0	0
Cas_Cmr5	-	4	1	1	5	1	1	0	0	0	0
Cas_csx3	-	3	0	1	1	0	1	0	0	0	0
Cas_Csy1	-	5	1	5	1	1	1	0	0	0	0
Cas_Csy2	-	5	1	5	1	1	1	0	0	0	0
Cas_Csy3	-	8	1	8	1	1	1	0	0	0	0
Cas9_PI	-	20	10	15	2	1	1	0	0	0	0
Cas9_REC	-	22	12	17	4	2	2	0	0	0	0
Cas9-BH	-	22	9	17	3	1	2	0	0	0	0
CAT_RBD	-	3	0	1	3	0	1	0	0	0	0
Cauli_VI	-	2	1	1	2	1	1	2	1	1	1
CBF	-	3	0	2	2	0	1	3	0	0	0
CBFB_NFYA	-	3	2	0	2	2	0	1	1	1	0
CEBP_ZZ	-	8	0	2	3	0	2	4	3	0	2
CENP-N	-	4	2	0	2	1	0	1	1	1	0
Cgr1	-	2	0	1	2	0	1	1	0	0	0
Chordopox_A20R	-	7	1	0	1	1	0	0	0	0	0
Cir_N	-	3	0	3	1	0	1	3	0	0	0
Cnd2	-	5	3	0	2	1	0	1	0	0	0
COE1_DBD	-	4	3	0	2	1	0	4	1	0	0
Couple_hipA	-	16	2	0	3	1	0	0	0	0	0
CP2	-	4	1	0	2	1	0	6	2	1	0
CPL	-	2	1	0	2	1	0	2	2	1	0
CR6_interact	-	6	0	5	2	0	1	1	1	0	1
Cren7	-	12	11	0	2	1	0	0	0	0	0
CRISPR_Cas2	-	21	3	0	18	1	0	0	0	0	0
CRISPR_Cse1	-	13	5	7	6	2	2	0	0	0	0
CRISPR_Cse2	-	12	4	5	6	2	2	0	0	0	0
CsrA	-	17	0	9	9	0	3	0	0	0	0
CtsR	-	1	1	0	1	1	0	0	0	0	0
Cucumo_2B	-	2	0	2	3	0	1	0	0	0	0
Cwf_Cwc_15	-	12	0	12	4	0	4	1	1	0	1
cwf21	-	17	2	0	9	1	0	3	1	0	0
Cytochrom_B562	-	106	0	1	10	0	0	1	1	0	0
Cytotoxic	-	5	0	1	2	0	1	0	0	0	0
DBD_Tnp_Hermes	-	2	1	0	2	1	0	1	0	0	0
DBR1	-	9	0	4	1	0	1	1	0	0	0
DdrB	-	3	2	0	2	1	0	0	0	0	0
DEAD_assoc	-	1	1	0	1	1	0	0	0	0	0
DHHA1	-	40	2	4	17	1	3	3	1	0	0
Dimer_Tnp_hAT	-	2	1	0	2	1	0	13	0	0	0
Dimer_Tnp_Tn5	-	6	5	0	3	1	0	0	0	0	0
DM	-	2	1	0	2	1	0	7	1	1	0
DNA_binding_1	-	35	12	1	11	4	1	1	1	1	0
DNA_gyraseB_C	-	58	35	1	13	6	1	0	0	0	0
DNA_ligase_A_N	-	13	2	0	9	2	0	4	4	2	0
DNA_ligase_ZBD	-	10	2	0	9	1	0	0	0	0	0
DNA_pol_A	-	199	182	1	18	12	1	3	3	3	0
DNA_pol_B_thumb	-	491	428	1	17	10	1	6	6	3	1
DNA_topoisoIV	-	86	48	1	25	9	1	2	2	2	0
DnaB	-	18	1	0	14	1	0	0	0	0	0
DnaJ_CXXCXGXG	-	6	1	0	6	1	0	4	1	0	0
DSHCT	-	16	1	5	5	0	3	2	0	0	0
DUF1168	-	1	0	1	1	0	1	1	1	0	1
DUF1713	-	11	0	10	6	0	5	1	1	0	1
DUF1730	-	5	0	1	3	0	1	0	0	0	0
DUF2100	-	4	0	1	1	0	1	0	0	0	0
DUF2258	-	5	1	0	3	1	0	0	0	0	0
DUF2423	-	5	0	4	1	0	1	0	0	0	0
DUF2815	-	6	1	0	5	1	0	0	0	0	0
DUF331	-	10	0	10	1	0	1	0	0	0	0
DUF3578	-	3	3	0	1	1	0	0	0	0	0
DUF3591	-	3	1	0	2	1	0	2	1	1	0
DUF382	-	2	0	2	1	0	1	1	0	0	0
DUF4217	-	8	0	5	2	0	2	4	0	0	0
DUF4413	-	2	1	0	2	1	0	0	0	0	0
DUF4602	-	3	0	2	2	0	2	1	0	0	0
DUF4817	-	5	5	0	2	1	0	1	0	0	0
DUF5323	-	7	0	7	2	0	1	0	0	0	0
DUF572	-	4	0	4	1	0	1	2	0	0	0
DUF659	-	2	1	0	2	1	0	0	0	0	0
EAL	-	55	0	2	25	0	2	0	0	0	0
Ebp2	-	7	0	3	1	0	1	1	0	0	0
EBV-NA1	-	11	3	0	8	3	0	0	0	0	0
EFTUD2	-	19	0	10	3	0	2	1	1	0	0
EIF_2_alpha	-	21	0	8	6	0	3	1	1	0	0
eIF-3c_N	-	8	0	3	4	0	2	2	1	0	0
eIF-5_eIF-2B	-	16	0	3	6	0	2	2	1	0	0
eIF2_C	-	46	0	3	8	0	1	2	1	0	0
EndIII_4Fe-2S	-	32	13	0	9	1	0	2	1	0	0
EPL1	-	14	9	0	4	1	0	9	3	1	0
eRF1_1	-	37	0	16	16	0	3	2	2	0	2
ErmC	-	1	0	1	0	0	0	0	0	0	0
Exonuc_X-T_C	-	13	6	0	2	1	0	0	0	0	0
FAD_binding_7	-	53	11	0	23	4	0	2	0	0	0
Fapy_DNA_glyco	-	87	74	0	14	8	0	3	1	1	0
Fcf2	-	2	0	2	2	0	2	1	0	0	0
FDX-ACB	-	28	0	3	8	0	2	2	1	0	1
Filo_VP35	-	34	0	6	7	0	4	0	0	0	0
Flexi_CP	-	3	0	2	4	0	2	0	0	0	0
Flu_NP	-	37	0	1	20	0	1	0	0	0	0
Flu_PB1	-	20	0	10	8	0	2	0	0	0	0
Flu_PB2	-	68	0	8	23	0	2	0	0	0	0
Formyl_trans_C	-	48	0	1	26	0	1	3	2	0	0
Formyl_trans_N	-	106	0	1	48	0	1	4	3	0	0
FXMRP1_C_core	-	7	0	4	2	0	1	3	2	0	1
G10	-	17	0	13	3	0	3	1	1	0	1
Gal4_dimer	-	4	2	0	2	1	0	0	0	0	0
Gcd10p	-	5	0	3	2	0	1	1	1	0	1
GN3L_Grn1	-	5	0	4	1	0	1	2	0	0	0
Gti1_Pac2	-	3	3	0	2	2	0	0	0	0	0
GTP_EFTU_D3	-	146	0	45	41	0	10	9	3	0	0
GTP_EFTU_D4	-	15	0	3	7	0	2	1	0	0	0
GTP-bdg_M	-	6	0	1	3	0	1	1	0	0	0
GTP-bdg_N	-	6	0	1	3	0	1	1	0	0	0
GTP1_OBG	-	4	0	1	4	0	1	2	0	0	0
HA2	-	32	11	7	9	1	5	18	2	0	0
HABP4_PAI-RBP1	-	40	0	39	3	0	2	16	1	0	0
HAND	-	5	1	0	4	1	0	2	0	0	0
HAV_VP	-	13	0	2	8	0	1	0	0	0	0
HBB	-	15	1	0	7	1	0	4	1	0	0
HBS1_N	-	13	1	1	10	1	1	2	2	0	0
Herpes_ICP4_N	-	2	2	0	2	1	0	0	0	0	0
HIN	-	16	9	0	4	4	0	4	2	2	0
HIRAN	-	7	3	0	3	1	0	1	1	1	0
Histone_H2A_C	-	190	45	0	23	10	0	19	9	2	0
Histone_HNS	-	16	2	0	11	2	0	0	0	0	0
HLH	-	39	22	0	35	22	0	115	18	11	0
Hormone_recep	-	1130	2	0	100	4	0	56	56	2	0
HSBP1	-	10	0	1	5	0	1	2	1	0	0
HSCB_C	-	11	1	0	7	1	0	2	2	0	0
HutP	-	13	0	4	2	0	1	0	0	0	0
IF-2	-	37	0	8	11	0	4	2	0	0	0
IF3_C	-	16	0	12	8	0	2	1	0	0	0
IF3_N	-	12	0	11	5	0	3	1	0	0	0
IHABP4_N	-	1	0	1	1	0	1	2	1	0	1
IL8	-	172	0	1	58	0	1	44	42	0	1
Ilar_coat	-	3	0	1	3	0	1	0	0	0	0
Img2	-	11	0	10	2	0	2	1	1	0	1
IMS	-	326	307	0	15	9	0	4	4	4	0
IMS_C	-	327	308	0	15	9	0	4	4	4	0
IN_DBD_C	-	19	4	0	14	3	0	8	0	0	0
IncA	-	13	0	1	7	0	1	22	0	0	0
Integrase_Zn	-	20	4	0	12	3	0	9	0	0	0
Ion_trans_N	-	13	8	0	5	1	0	4	4	0	0
Isy1	-	4	0	3	4	0	1	1	0	0	0
KH_dom-like	-	10	0	1	8	0	1	0	0	0	0
KilA-N	-	4	1	0	3	1	0	0	0	0	0
Ku_C	-	8	2	0	5	2	0	4	4	2	0
L31	-	4	0	4	1	0	1	0	0	0	0
Leader_Erm	-	1	0	1	1	0	1	0	0	0	0
LepA_C	-	12	0	5	3	0	2	1	0	0	0
Leucyl-specific	-	7	0	1	2	0	1	0	0	0	0
LRRNT	-	148	0	1	67	0	1	99	27	0	0
LUC7	-	1	0	1	1	0	1	4	0	0	0
Mab-21	-	51	14	0	8	2	0	12	3	0	0
Mad3_BUB1_I	-	15	0	2	9	0	1	4	4	0	0
Mak16	-	7	0	7	2	0	2	1	0	0	0
MatP	-	3	3	0	2	2	0	0	0	0	0
Methyltransf_1N	-	22	2	0	5	2	0	1	1	1	0
Mhr1	-	4	0	4	1	0	1	0	0	0	0
Microvir_J	-	4	3	0	6	2	0	0	0	0	0
Mit_ribos_Mrp51	-	3	0	3	1	0	1	0	0	0	0
Mitoc_L55	-	5	0	5	2	0	2	1	1	0	1
MogR_DNAbind	-	1	1	0	1	1	0	0	0	0	0
MotCF	-	2	1	0	1	1	0	0	0	0	0
Mpp10	-	6	0	2	2	0	2	1	0	0	0
MRP_L53	-	6	0	5	2	0	2	1	1	0	1
MRP-63	-	6	0	5	1	0	1	1	1	0	1
MRP-L27	-	10	0	9	2	0	2	1	1	0	1
MRP-L28	-	10	0	9	3	0	3	1	1	0	1
MRP-L51	-	6	0	5	1	0	1	1	1	0	1
MRP-S26	-	7	0	6	4	0	3	1	1	0	1
MRP-S32	-	6	0	5	1	0	1	1	1	0	1
MRP-S33	-	7	0	6	4	0	3	1	1	0	1
MRP-S34	-	4	0	3	3	0	2	1	1	0	1
MSL2-CXC	-	3	2	0	1	1	0	1	0	0	0
mTERF	-	12	8	0	7	1	0	7	7	1	0
Mu-transpos_C	-	3	1	0	2	1	0	0	0	0	0
MutS_I	-	31	25	0	6	5	0	4	3	3	0
MutS_III	-	31	5	0	6	1	0	5	3	1	0
MutS_IV	-	32	25	0	5	4	0	5	2	2	0
N36	-	5	0	4	3	0	2	0	0	0	0
NAM	-	6	2	0	4	1	0	0	0	0	0
NDC10_II	-	3	2	0	2	1	0	0	0	0	0
Neil1-DNA_bind	-	8	5	0	1	1	0	1	1	1	0
NGP1NT	-	2	0	1	1	0	1	1	0	0	0
NMD3	-	3	0	3	1	0	1	1	0	0	0
NOGCT	-	9	0	5	1	0	1	1	0	0	0
Nop	-	30	0	21	11	0	9	3	1	0	1
Nop10p	-	20	0	9	4	0	1	1	0	0	0
Nop14	-	3	0	1	2	0	1	2	0	0	0
Nop16	-	7	0	7	1	0	1	1	0	0	0
Nop52	-	9	0	7	2	0	1	2	0	0	0
NOP5NT	-	11	0	2	6	0	2	2	0	0	0
NUC130_3NT	-	2	0	1	1	0	1	1	0	0	0
NUMOD3	-	2	2	0	1	1	0	0	0	0	0
NUMOD4	-	1	1	0	2	1	0	0	0	0	0
NusA_N	-	10	0	1	7	0	1	0	0	0	0
OAS1_C	-	8	0	5	4	0	3	4	3	0	2
ORC2	-	6	2	0	3	1	0	1	1	0	0
ORC4_C	-	8	2	0	4	1	0	1	1	0	0
ORC5_C	-	5	2	0	3	1	0	1	1	0	0
PA-IIL	-	51	1	0	14	1	0	0	0	0	0
PAP_assoc	-	51	0	4	14	0	3	7	3	0	1
PAP_central	-	9	0	1	3	0	1	5	1	0	0
PAP_RNA-bind	-	9	0	1	3	0	1	3	1	0	0
PAPA-1	-	3	1	0	2	1	0	1	1	0	0
ParB	-	9	8	0	3	3	0	0	0	0	0
PBP	-	37	0	4	26	0	1	3	3	0	0
PCRF	-	35	1	27	12	1	9	2	0	0	0
PD-C2-AF1	-	1	1	0	1	1	0	3	1	1	0
Pep_deformylase	-	140	0	1	51	0	1	1	1	0	0
Pept_tRNA_hydro	-	57	0	1	18	0	1	1	0	0	0
Peptidase_M24	-	239	0	4	70	0	1	10	10	0	0
Peptidase_S48	-	7	5	0	2	2	0	0	0	0	0
Pescadillo_N	-	10	0	9	2	0	2	1	0	0	0
Phage_clamp_A	-	3	3	0	1	1	0	0	0	0	0
Phage_mat-A	-	4	0	1	4	0	1	0	0	0	0
PHD_4	-	3	1	0	3	1	0	3	3	1	0
PHF5	-	8	0	3	2	0	1	1	1	0	0
Phi-29_GP16_7	-	3	1	0	2	1	0	0	0	0	0
Phi-29_GP4	-	2	1	0	2	1	0	0	0	0	0
PKcGMP_CC	-	33	0	3	11	0	1	8	8	0	0
Pneumo_ncap	-	15	0	5	3	0	3	0	0	0	0
PolyA_pol_RNAbd	-	32	0	13	7	0	3	1	1	0	0
POT1PC	-	16	16	0	4	3	0	1	1	1	0
Poty_coat	-	1	0	1	1	0	1	0	0	0	0
Pox_polyA_pol_C	-	6	1	1	2	1	1	0	0	0	0
Pox_polyA_pol_N	-	6	1	2	2	1	1	0	0	0	0
PPV_E2_C	-	17	4	0	5	3	0	0	0	0	0
PriCT_1	-	1	1	0	1	1	0	0	0	0	0
PRO8NT	-	20	0	17	3	0	3	1	1	0	1
PROCN	-	20	0	18	3	0	3	1	1	0	1
PRP1_N	-	6	0	2	2	0	2	1	1	0	1
Prp18	-	6	0	2	1	0	1	1	0	0	0
PRP3	-	8	0	4	2	0	2	1	1	0	1
Prp31_C	-	7	0	4	3	0	2	1	1	0	1
PRP4	-	8	0	2	4	0	2	3	3	0	1
PRP8_domainIV	-	43	0	14	3	0	2	1	1	0	1
PSRP-3_Ycf65	-	5	0	2	3	0	1	0	0	0	0
Pur_DNA_glyco	-	6	6	0	1	1	0	1	1	1	0
Pyr_excise	-	6	2	0	1	1	0	0	0	0	0
RAG1	-	15	14	0	2	2	0	1	0	0	0
RbpA	-	11	5	0	8	2	0	0	0	0	0
RdRP_5	-	8	0	5	5	0	3	0	0	0	0
RE_R_Pab1	-	3	2	0	1	1	0	0	0	0	0
Recombinase	-	3	1	0	2	1	0	0	0	0	0
RecQ_Zn_bind	-	15	5	0	6	3	0	4	3	2	0
RepB_primase	-	2	1	0	2	1	0	0	0	0	0
Resolvase	-	30	9	0	17	5	0	0	0	0	0
REV	-	14	0	5	9	0	3	0	0	0	0
Rhabdo_ncap	-	23	0	11	10	0	4	0	0	0	0
Ribonuclease	-	177	2	1	12	1	1	0	0	0	0
Ribonuclease_T2	-	34	1	1	15	1	1	1	1	0	0
Ribos_L4_asso_C	-	130	1	113	14	1	11	1	1	0	1
Ribosom_S30AE_C	-	13	0	1	10	0	1	0	0	0	0
Ribosomal_60s	-	135	0	2	17	0	2	4	3	0	0
Ribosomal_L1	-	227	1	205	30	1	22	3	1	0	1
Ribosomal_L10	-	261	1	248	29	1	18	4	2	0	2
Ribosomal_L11	-	357	0	321	33	0	26	2	2	0	2
Ribosomal_L11_N	-	345	0	239	32	0	24	2	2	0	2
Ribosomal_L12	-	29	0	3	8	0	1	1	0	0	0
Ribosomal_L12_N	-	27	0	5	7	0	3	1	0	0	0
Ribosomal_L13	-	589	1	570	41	1	32	2	2	0	2
Ribosomal_L13e	-	119	1	115	11	1	11	1	1	0	1
Ribosomal_L14	-	594	2	577	50	2	41	2	2	0	2
Ribosomal_L16	-	586	1	570	43	1	35	3	3	0	3
Ribosomal_L17	-	394	0	382	29	0	20	2	2	0	1
Ribosomal_L18_c	-	193	0	183	14	0	14	1	1	0	1
Ribosomal_L18A	-	125	1	120	20	0	16	1	1	0	1
Ribosomal_L19e	-	193	1	184	20	1	14	2	2	0	1
Ribosomal_L20	-	390	0	379	23	0	18	1	1	0	1
Ribosomal_L21p	-	387	0	379	24	0	19	1	1	0	1
Ribosomal_L22	-	601	1	587	40	1	34	3	3	0	3
Ribosomal_L22e	-	115	1	106	13	1	11	2	1	0	1
Ribosomal_L23	-	594	1	578	45	1	37	2	2	0	2
Ribosomal_L23eN	-	130	1	119	16	1	15	1	1	0	1
ribosomal_L24	-	388	0	378	25	0	19	1	1	0	1
Ribosomal_L25p	-	376	0	364	22	0	14	0	0	0	0
Ribosomal_L26	-	204	1	200	15	1	13	2	1	0	1
Ribosomal_L27	-	393	0	384	25	0	18	1	1	0	1
Ribosomal_L27e	-	116	1	107	12	1	11	1	1	0	1
Ribosomal_L28	-	355	0	347	26	0	20	2	2	0	2
Ribosomal_L28e	-	55	0	50	10	0	10	2	1	0	1
Ribosomal_L29e	-	107	1	99	14	1	13	2	2	0	2
Ribosomal_L30	-	580	1	568	42	1	36	3	2	0	2
Ribosomal_L30_N	-	124	1	113	15	1	13	2	1	0	1
Ribosomal_L31	-	269	1	237	19	1	15	0	0	0	0
Ribosomal_L31e	-	194	1	182	17	1	14	1	1	0	1
Ribosomal_L32e	-	195	1	186	18	1	16	1	1	0	1
Ribosomal_L34	-	387	0	380	20	0	17	1	1	0	1
Ribosomal_L34e	-	119	1	110	16	1	14	1	1	0	1
Ribosomal_L35p	-	384	0	377	24	0	19	1	1	0	1
Ribosomal_L36	-	329	0	320	22	0	18	1	1	0	1
Ribosomal_L36e	-	121	1	112	16	1	14	1	1	0	1
Ribosomal_L37	-	5	0	4	1	0	1	1	1	0	1
Ribosomal_L38e	-	116	1	107	14	1	12	1	1	0	1
Ribosomal_L39	-	190	1	185	16	1	15	3	1	0	1
Ribosomal_L4	-	600	1	583	42	1	34	2	2	0	2
Ribosomal_L5_C	-	581	1	560	44	1	33	1	1	0	1
Ribosomal_L6	-	584	1	563	46	1	36	1	1	0	1
Ribosomal_L6e	-	122	1	112	12	1	11	1	1	0	1
Ribosomal_L6e_N	-	34	0	28	5	0	5	1	1	0	1
Ribosomal_L9_C	-	318	0	89	17	0	4	1	1	0	0
Ribosomal_L9_N	-	336	0	317	19	0	13	1	1	0	1
Ribosomal_S10	-	598	1	580	45	1	37	3	3	0	3
Ribosomal_S13_N	-	122	0	121	16	0	14	1	1	0	1
Ribosomal_S14	-	583	1	572	45	1	36	2	2	0	2
Ribosomal_S16	-	469	1	456	25	1	19	1	1	0	1
Ribosomal_S17_N	-	125	0	123	19	0	16	1	1	0	1
Ribosomal_S17e	-	117	0	116	19	0	16	2	2	0	1
Ribosomal_S18	-	474	1	457	29	1	24	3	3	0	3
Ribosomal_S19	-	588	1	575	34	1	29	1	1	0	1
Ribosomal_S20p	-	460	1	449	19	1	13	0	0	0	0
Ribosomal_S21	-	157	0	150	18	0	13	1	1	0	1
Ribosomal_S21e	-	112	0	112	13	0	13	2	1	0	1
Ribosomal_S24e	-	127	0	123	24	0	19	1	1	0	1
Ribosomal_S26e	-	108	0	108	17	0	16	2	1	0	1
Ribosomal_S3_C	-	576	2	564	39	2	31	1	1	0	1
Ribosomal_S30	-	119	0	119	15	0	14	2	2	0	2
Ribosomal_S30AE	-	28	0	21	18	0	9	0	0	0	0
Ribosomal_S3Ae	-	118	1	118	22	1	19	2	2	0	1
Ribosomal_S4e	-	123	0	122	21	0	18	3	2	0	2
Ribosomal_S6	-	484	1	459	27	1	18	1	1	0	1
Ribosomal_S6e	-	121	0	119	18	0	14	1	1	0	1
Ribosomal_S7	-	601	2	583	46	2	33	2	2	0	2
Ribosomal_S8	-	599	1	583	47	1	35	1	1	0	1
Ribosomal_S8e	-	129	1	124	24	1	19	2	1	0	1
Ribosomal_TL5_C	-	215	0	205	12	0	8	0	0	0	0
Rif1_N	-	3	1	0	2	1	0	1	1	0	0
RIP	-	235	0	1	51	0	1	0	0	0	0
RMF	-	2	0	1	2	0	1	0	0	0	0
RNA_GG_bind	-	2	0	1	2	0	1	1	1	0	1
RNA_pol	-	21	18	10	3	3	2	1	1	1	1
RNA_pol_I_A49	-	26	1	0	2	1	0	1	0	0	0
RNA_pol_I_TF	-	10	6	0	1	1	0	0	0	0	0
RNA_pol_Rpb1_1	-	328	189	93	25	17	10	3	1	1	0
RNA_pol_Rpb1_2	-	323	177	150	23	17	15	3	1	1	1
RNA_pol_Rpb1_4	-	326	1	6	23	1	2	3	1	0	0
RNA_pol_Rpb1_5	-	329	180	26	26	18	4	3	1	1	0
RNA_pol_Rpb2_1	-	332	135	10	25	14	3	3	1	1	0
RNA_pol_Rpb2_2	-	330	117	2	24	16	2	3	1	1	0
RNA_pol_Rpb2_3	-	329	166	151	24	16	14	3	1	1	1
RNA_pol_Rpb2_7	-	328	176	8	27	16	3	3	1	1	0
RNA_pol_Rpc82	-	14	4	0	2	1	0	1	1	0	0
RNA_pol_Rpo13	-	6	1	0	2	1	0	0	0	0	0
RNA_replicase_B	-	14	0	9	2	0	1	0	0	0	0
RNase_E_G	-	10	0	5	2	0	1	0	0	0	0
RNase_PH_C	-	60	0	8	47	0	4	9	9	0	0
RnaseA	-	431	7	0	47	4	0	15	9	0	0
RNB	-	20	0	11	8	0	5	4	0	0	0
Rota_NS35	-	8	0	1	4	0	1	0	0	0	0
Rota_NSP3	-	1	0	1	2	0	1	0	0	0	0
Rotavirus_VP1	-	11	0	7	3	0	1	0	0	0	0
Rpn3_C	-	33	0	3	3	0	0	1	1	0	0
RPOL_N	-	21	18	10	3	3	3	1	1	1	1
RPS31	-	5	0	5	2	0	1	0	0	0	0
RRF	-	35	0	14	11	0	3	1	0	0	0
RRM_4	-	21	0	13	3	0	3	1	1	0	1
rRNA_proc-arch	-	13	0	2	4	0	2	2	0	0	0
Rrp15p	-	1	0	1	1	0	1	1	0	0	0
RRP7	-	5	0	2	1	0	1	2	0	0	0
RRS1	-	6	0	1	2	0	1	1	0	0	0
RRT14	-	1	0	1	1	0	1	0	0	0	0
RS4NT	-	122	0	119	21	0	18	3	2	0	2
RsdA_SigD_bd	-	2	1	0	3	1	0	0	0	0	0
RTC_insert	-	17	0	1	5	0	1	2	0	0	0
RusA	-	3	1	0	2	1	0	0	0	0	0
RVT_connect	-	260	53	13	14	6	5	7	0	0	0
RVT_N	-	1	0	1	1	0	1	0	0	0	0
RVT_thumb	-	264	54	15	16	6	6	9	0	0	0
S10_plectin	-	107	0	107	18	0	17	3	1	0	1
SAD_SRA	-	27	20	0	6	5	0	2	2	2	0
SART-1	-	7	0	1	2	0	1	1	1	0	0
Sas10	-	2	0	2	2	0	2	1	0	0	0
SASP	-	2	1	0	2	1	0	1	1	0	0
SBDS	-	10	0	3	7	0	1	1	1	0	1
SDA1	-	2	0	2	1	0	1	3	0	0	0
Se-cys_synth_N	-	4	0	1	2	0	1	0	0	0	0
Sec61_beta	-	27	0	8	4	0	0	1	0	0	0
Sec63	-	29	1	4	4	0	2	4	2	0	1
SecE	-	39	0	6	14	0	3	1	0	0	0
SecY	-	39	0	18	14	0	5	2	0	0	0
SeqA	-	5	4	0	2	1	0	0	0	0	0
SET	-	212	1	0	63	1	0	46	38	1	0
SF3a60_bindingd	-	4	0	1	3	0	1	1	1	0	0
She2p	-	4	0	2	3	0	1	0	0	0	0
Sigma70_r1_2	-	117	51	1	14	8	1	0	0	0	0
SKIP_SNW	-	13	0	13	3	0	3	1	1	0	1
SLBP_RNA_bind	-	6	0	5	2	0	2	1	1	0	1
SmpB	-	12	0	9	2	0	2	0	0	0	0
Sod_Fe_C	-	143	0	3	67	0	1	1	1	0	0
Sod_Fe_N	-	143	0	3	67	0	1	1	1	0	0
Sof1	-	2	0	2	2	0	2	1	0	0	0
SOXp	-	8	7	0	3	3	0	5	2	2	0
Spb1_C	-	2	0	2	1	0	1	1	0	0	0
Spectrin	-	90	0	2	26	0	0	33	14	0	0
Spindle_Spc25	-	11	1	0	6	1	0	1	1	0	0
Spt5-NGN	-	10	2	0	8	2	0	1	1	1	0
SRF-TF	-	15	13	0	5	4	0	5	3	3	0
SRP_SPB	-	45	0	38	13	0	7	1	1	0	1
SRP-alpha_N	-	5	0	1	4	0	1	2	2	0	1
SRP19	-	22	0	18	9	0	5	2	2	0	1
SRP54_N	-	62	0	5	24	0	2	2	2	0	0
SRP68	-	10	0	6	4	0	2	1	1	0	1
SRP72	-	2	0	2	2	0	2	1	1	0	1
Stm1_N	-	38	0	38	1	0	1	0	0	0	0
SUI1	-	22	0	14	9	0	7	4	3	0	3
Sulf_coat_C	-	2	1	0	2	1	0	0	0	0	0
SURF6	-	1	0	1	1	0	1	1	0	0	0
SUV3_C	-	4	0	1	3	0	1	1	1	0	1
SYF2	-	9	0	9	2	0	2	1	1	0	1
Tat	-	24	0	5	15	0	4	0	0	0	0
TBCA	-	11	1	0	9	1	0	2	2	0	0
TCR	-	1	1	0	1	1	0	2	1	1	0
TEA	-	8	1	0	2	1	0	4	2	1	0
Telomerase_RBD	-	15	1	2	7	1	2	1	1	0	0
Telomere_res	-	10	10	0	3	2	0	0	0	0	0
Tenui_N	-	19	1	4	7	1	2	0	0	0	0
Ter	-	9	8	0	1	1	0	0	0	0	0
TetR	-	2	1	0	3	0	0	0	0	0	0
Tfb5	-	13	1	0	2	1	0	1	1	0	0
TFIIA	-	18	17	1	4	2	1	3	1	1	0
TFIIA_gamma_C	-	19	2	0	4	1	0	1	1	1	0
TFIIA_gamma_N	-	23	1	0	6	1	0	1	1	0	0
TGT	-	138	0	3	4	0	2	2	0	0	0
TGT_C1	-	4	0	1	2	0	1	0	0	0	0
TGT_C2	-	5	0	1	3	0	1	0	0	0	0
THAP	-	7	3	0	6	2	0	12	3	1	0
Thg1	-	15	0	2	4	0	1	1	1	0	0
Thg1C	-	15	0	2	4	0	1	1	1	0	0
Thrombin_light	-	419	0	1	3	0	1	1	1	0	1
THUMP	-	18	0	3	15	0	1	3	1	0	0
Thx	-	283	1	280	6	1	5	0	0	0	0
TilS	-	5	0	1	3	0	1	0	0	0	0
TMV_coat	-	14	0	11	11	0	7	0	0	0	0
Tna_leader	-	2	0	1	2	0	1	0	0	0	0
Tnp_DNA_bind	-	6	5	0	3	1	0	0	0	0	0
TNV_CP	-	4	0	1	1	0	1	0	0	0	0
Tombus_P19	-	10	0	10	5	0	3	0	0	0	0
Topo_C_assoc	-	17	17	0	2	2	0	2	1	1	0
Topoisom_bac	-	38	9	0	11	2	0	2	2	0	0
Topoisom_I_N	-	17	16	0	3	2	0	2	1	1	0
TOPRIM_C	-	15	13	0	3	3	0	2	2	2	0
Toprim_N	-	21	4	0	10	2	0	0	0	0	0
Tospo_nucleocap	-	4	1	1	2	1	1	0	0	0	0
Tower	-	8	1	0	5	1	0	1	1	0	0
ToxN_toxin	-	6	0	5	7	0	3	0	0	0	0
Translin	-	15	1	2	8	1	2	2	2	0	0
Trigger_N	-	19	0	3	7	0	2	0	0	0	0
tRNA_NucTransf2	-	42	0	35	1	0	1	0	0	0	0
tRNA-synt_1c_C	-	28	0	17	9	0	2	2	1	0	0
TROVE	-	4	0	2	2	0	1	2	0	0	0
TrpBP	-	29	0	15	6	0	1	0	0	0	0
TSC22	-	16	1	0	9	1	0	5	2	0	0
Type2_restr_D3	-	2	1	0	2	1	0	0	0	0	0
U3_assoc_6	-	3	0	2	2	0	2	1	0	0	0
U3_snoRNA_assoc	-	1	0	1	1	0	1	0	0	0	0
U5_2-snRNA_bdg	-	21	0	17	3	0	3	1	1	0	1
UDG	-	145	38	0	38	10	0	3	2	2	0
UNC45-central	-	9	0	3	5	0	1	2	0	0	0
Utp12	-	6	0	4	6	0	3	3	0	0	0
Utp13	-	6	0	2	2	0	2	1	0	0	0
Utp14	-	2	0	2	2	0	2	2	0	0	0
UTP15_C	-	2	0	1	2	0	1	1	0	0	0
VAR1	-	3	0	3	1	0	1	0	0	0	0
VirDNA-topo-I_N	-	4	3	0	4	1	0	0	0	0	0
VP40	-	10	0	2	6	0	1	0	0	0	0
WGR	-	7	4	0	3	1	0	3	2	1	0
WHIM1	-	2	1	0	1	1	0	7	0	0	0
XPA_C	-	11	8	0	4	1	0	3	3	0	0
YL1	-	8	0	2	4	0	1	3	1	0	0
YlqD	-	4	2	0	2	1	0	0	0	0	0
zf-C2HC	-	6	2	0	4	1	0	7	2	0	0
zf-CXXC	-	32	20	0	18	13	0	14	14	10	0
zf-nanos	-	3	0	2	2	0	1	3	0	0	0
Zn_clus	-	19	12	0	9	6	0	0	0	0	0

## Sheet: PfamLigands
Pfam ID	PDB Entries with Pfam	PDB Entries with ligands bound to Pfam	PDB Chains with Pfam	PDB Chains with ligands bound to Pfam	UniProts in Pfam	UniProts in Pfam in PDB with ligands	Number of distinct ligands
14-3-3	152	112	289	174	37	13	66
1-cysPrx_C	98	26	742	104	39	15	17
2_5_RNA_ligase2	4	3	8	6	2	1	2
23S_rRNA_IVP	4	2	19	9	4	3	4
2Fe-2S_thioredx	23	21	37	33	10	7	4
2-Hacid_dh	11	10	23	21	6	6	14
2-Hacid_dh_C	149	124	396	321	75	54	71
2HCT	5	5	16	16	2	2	8
2H-phosphodiest	1	1	1	1	1	1	1
2OG-Fe_Oxy_2	1	1	2	1	1	1	2
2OG-FeII_Oxy	93	90	126	121	15	13	76
2OG-FeII_Oxy_2	64	62	75	73	6	6	25
2OG-FeII_Oxy_3	61	61	107	106	18	11	44
2OG-FeII_Oxy_4	9	9	12	12	2	2	9
2OG-FeII_Oxy_5	2	2	4	4	2	2	3
2-oxoacid_dh	28	13	81	45	11	5	12
2-ph_phosp	4	3	15	13	3	3	5
3-alpha	4	1	9	2	3	1	1
3Beta_HSD	13	12	23	22	3	3	14
3D	12	5	18	7	6	3	7
3-dmu-9_3-mt	7	2	14	3	7	2	3
3H	1	1	1	1	1	1	1
3-HAO	25	24	34	30	9	8	21
3HCDH	50	38	119	75	17	14	15
3HCDH_N	59	47	135	103	18	16	21
40S_S4_C	123	1	168	1	45	1	1
4F5	2	1	3	2	2	1	1
4HB_MCP_1	4	1	6	1	1	1	1
4HBT	158	102	567	338	76	48	42
4HBT_2	27	20	93	61	15	14	17
4HBT_3	10	8	25	18	10	8	12
4HFCP_synth	2	2	12	7	1	1	2
5_3_exonuc	25	17	33	21	9	5	12
5_3_exonuc_N	28	20	36	24	8	6	15
5_nucleotid	21	20	27	25	3	3	18
5_nucleotid_C	29	25	44	36	9	9	25
53-BP1_Tudor	14	6	26	7	2	1	5
5-FTHF_cyc-lig	11	10	16	15	6	5	8
60KD_IMP	6	1	8	1	3	1	2
6PF2K	24	24	27	27	5	5	32
6PGD	20	19	38	35	9	8	18
7kD_DNA_binding	41	6	85	8	6	3	4
7tm_1	264	218	344	284	90	41	174
7tm_2	31	10	50	18	19	6	12
7tm_3	6	6	7	7	4	3	11
A_amylase_inhib	7	1	7	1	2	1	2
A_deamin	5	5	10	10	1	1	3
A_deaminase	50	50	75	75	11	11	42
A_deaminase_N	2	2	4	4	1	1	1
A1_Propeptide	11	1	19	1	7	1	1
A-2_8-polyST	4	4	8	8	1	1	4
A2M	57	13	96	19	11	6	7
A2M_comp	73	21	127	32	16	8	12
A2M_N	58	27	101	44	13	8	10
A2M_N_2	56	33	95	50	12	8	14
A2M_recep	53	16	94	22	11	7	9
AA_kinase	106	90	336	254	49	43	52
AA_permease_2	14	6	26	8	7	4	10
AA_synth	2	1	4	3	2	1	3
AAA	205	139	861	516	90	56	26
AAA_10	2	2	8	7	1	1	4
AAA_11	7	4	8	4	4	3	5
AAA_12	20	17	26	22	9	8	12
AAA_15	2	1	2	1	2	1	1
AAA_16	27	24	94	90	19	12	11
AAA_17	6	4	20	11	5	4	5
AAA_18	19	19	42	41	6	6	19
AAA_19	21	15	36	28	8	5	12
AAA_2	64	43	280	179	15	11	13
AAA_21	14	7	15	8	6	4	5
AAA_22	8	7	18	16	4	3	11
AAA_23	25	18	41	33	7	4	13
AAA_25	6	4	27	14	4	3	5
AAA_26	19	16	27	23	4	3	18
AAA_28	1	1	1	1	1	1	2
AAA_3	1	1	1	1	1	1	1
AAA_30	17	10	23	13	7	3	9
AAA_31	31	27	65	54	16	11	14
AAA_32	7	7	9	8	2	2	4
AAA_33	64	30	94	55	9	5	19
AAA_5	19	11	31	20	7	6	5
AAA_6	14	9	23	17	4	4	5
AAA_7	15	8	24	16	4	3	6
AAA_8	14	9	23	17	4	4	3
AAA_9	14	7	23	13	4	3	3
AAA_assoc_2	21	16	111	71	15	12	10
AAL_decarboxy	7	7	10	10	2	2	7
AAR2	7	1	9	1	1	1	1
AARP2CN	9	1	12	1	5	1	1
AAT	5	4	42	40	3	2	10
ABATE	1	1	1	1	1	1	4
ABC_ATPase	4	4	5	5	2	2	5
ABC_cobalt	1	1	1	1	1	1	2
ABC_membrane	88	53	194	108	45	16	40
ABC_sub_bind	6	6	10	9	6	6	9
ABC_tran	299	195	638	403	146	79	51
ABC_tran_CTD	91	45	238	115	82	16	29
ABC_tran_Xtn	3	1	6	2	2	1	2
ABC_transp_aux	3	2	7	4	3	2	2
ABC1	6	5	6	5	5	2	5
ABC2_membrane	7	3	16	6	7	1	2
ABC2_membrane_3	3	3	4	4	3	3	5
AbfB	9	9	16	16	3	3	8
ABG_transport	2	1	6	4	2	1	3
Abhydrolase_1	476	398	947	707	130	95	257
Abhydrolase_2	19	13	40	24	15	12	20
Abhydrolase_3	118	87	277	193	56	37	62
Abhydrolase_6	121	106	290	228	55	40	74
Abhydrolase_7	2	1	7	1	2	1	2
Abi	1	1	4	4	1	1	2
Abi_HHR	2	2	2	2	1	1	1
AbiEi_1	1	1	2	2	1	1	4
AbiEi_4	8	2	12	3	5	2	3
AbiEii	1	1	1	1	1	1	1
ABM	56	43	131	80	39	29	26
ACAS_N	17	9	36	19	6	6	4
ACBP	22	14	38	26	16	10	18
ACC_central	31	2	78	3	17	1	2
ACCA	3	1	4	1	2	1	1
ACD	8	8	8	8	2	2	7
AceK	4	4	8	8	1	1	4
Acetate_kinase	31	25	54	33	11	6	25
AcetDehyd-dimer	6	3	11	7	5	2	10
Acetone_carb_G	4	4	9	9	2	2	2
AcetylCoA_hyd_C	31	25	65	54	8	8	14
AcetylCoA_hydro	31	25	65	53	8	8	15
Acetyltransf_1	129	102	297	220	74	50	54
Acetyltransf_10	5	4	6	5	4	3	8
Acetyltransf_11	29	18	73	34	15	9	20
Acetyltransf_13	5	5	11	11	2	2	4
Acetyltransf_14	6	6	20	20	2	2	4
Acetyltransf_16	14	14	18	18	2	2	10
Acetyltransf_2	21	12	54	19	12	8	13
Acetyltransf_3	71	60	202	173	40	34	46
Acetyltransf_4	27	22	83	72	16	14	24
Acetyltransf_6	7	5	7	5	1	1	4
Acetyltransf_7	134	120	265	209	61	44	66
Acetyltransf_8	13	12	26	17	9	7	18
Acetyltransf_9	54	49	142	121	27	22	43
Acetyltransf_CG	8	6	8	6	4	2	6
AChE_tetra	16	1	31	1	6	1	2
ACI44	1	1	1	1	1	1	2
Acid_phosphat_B	37	34	67	62	9	8	27
Acid_PPase	36	33	44	40	4	4	20
Aconitase	23	20	28	23	7	5	21
Aconitase_2_N	2	2	3	3	2	2	3
Aconitase_C	26	18	38	20	9	6	12
ACOX	14	6	40	16	10	5	5
ACP_syn_III	102	66	222	129	48	22	49
ACP_syn_III_C	109	75	245	144	50	24	52
ACPS	46	36	151	111	20	17	25
ACR_tran	89	60	220	139	12	7	44
ACT	71	42	191	117	41	25	23
ACT_5	2	1	3	1	2	1	1
ACT_6	14	5	22	6	6	4	6
ACT_7	27	16	109	66	14	9	9
Act-Frag_cataly	1	1	2	2	1	1	1
ACTH_domain	3	3	5	5	1	1	1
Actin	237	203	832	501	58	35	55
Activin_recp	26	6	60	20	12	3	4
Acyl_transf_1	43	22	108	40	30	11	19
Acyl_transf_2	3	2	4	2	2	1	4
Acyl-ACP_TE	5	3	10	4	5	3	7
AcylCoA_dehyd_C	7	2	14	3	6	2	3
Acyl-CoA_dh_1	102	91	345	299	66	56	58
Acyl-CoA_dh_2	25	17	120	83	14	10	13
Acyl-CoA_dh_M	123	103	454	347	75	59	49
Acyl-CoA_dh_N	113	85	421	291	68	49	58
Acyl-CoA_ox_N	10	8	34	22	7	6	3
Acylphosphatase	38	22	73	50	17	11	12
Acyltransferase	3	2	4	3	2	2	3
Ad_Cy_reg	6	6	13	13	1	1	4
Ada_Zn_binding	5	5	5	5	1	1	1
ADAM_CR	20	10	48	15	12	6	7
ADAM_spacer1	3	3	3	3	1	1	2
ADAM17_MPD	3	1	4	2	2	1	1
Adap_comp_sub	42	7	83	10	11	5	5
Adaptin_N	46	8	100	18	27	6	7
ADC	12	9	40	28	7	5	14
Adenine_deam_C	3	3	6	6	1	1	3
Adenine_glyco	9	8	18	17	6	3	5
Adeno_hexon	13	3	72	5	9	3	7
Adeno_hexon_C	13	3	72	5	9	3	6
Adeno_knob	51	26	190	94	22	11	23
Adeno_Penton_B	13	4	43	4	6	2	3
Adeno_shaft	19	2	82	2	14	1	1
Adenosine_kin	7	6	26	20	5	4	7
Adenyl_transf	3	2	5	4	2	1	4
Adenylsucc_synt	48	42	69	57	14	13	35
ADH_N	297	277	771	717	127	103	109
ADH_N_2	27	23	75	59	8	8	18
ADH_N_assoc	31	6	93	11	14	4	10
adh_short	197	163	545	417	92	61	115
adh_short_C2	807	693	2812	2330	347	227	342
ADH_zinc_N	257	226	653	572	107	84	99
ADH_zinc_N_2	76	63	219	174	39	33	35
AdHead_fibreRBD	3	2	15	7	2	2	3
Adhes-Ig_like	7	3	10	3	2	2	3
Adhesin_Dr	12	9	49	39	3	3	8
Adhesin_E	3	2	6	4	4	2	2
ADIP	2	1	6	4	2	1	1
ADK	104	94	175	157	42	30	35
ADK_lid	73	62	120	99	31	21	21
AdoHcyase	53	51	186	182	17	16	42
AdoHcyase_NAD	60	59	207	196	22	20	44
AdoMet_dc	7	4	19	11	2	2	5
AdoMet_Synthase	6	4	24	18	2	1	5
ADP_PFK_GK	13	11	19	17	9	6	16
ADP_ribosyl_GH	15	14	23	22	7	7	11
ADPrib_exo_Tox	67	47	123	83	26	17	24
ADSL_C	23	4	54	6	17	5	6
Aegerolysin	7	1	39	4	3	1	1
Aerolysin	12	2	51	3	2	2	5
AF-4	7	1	17	2	3	1	2
AfaD	10	3	28	6	8	3	6
AFOR_C	8	8	30	30	3	3	15
AFOR_N	8	8	30	30	3	3	8
AFT	1	1	4	4	1	1	1
Agenet	10	6	25	12	6	5	9
Agglutinin	2	1	4	2	1	1	3
AGOG	4	2	5	2	2	2	3
AGT	5	5	9	9	1	1	7
Aha1_N	3	1	7	1	2	1	1
AhpC-TSA	192	96	928	371	91	46	37
AHSA1	37	6	70	8	31	6	13
AICARFT_IMPCHas	17	17	44	44	7	6	17
AIDA	2	2	3	3	2	2	2
AIF_C	18	18	32	32	3	3	5
AIF-MLS	17	17	31	31	2	2	1
AIG1	10	9	30	29	5	5	7
AIG2_2	8	4	13	5	3	3	4
AIM24	2	1	7	1	2	1	1
AIMP2_LysRS_bd	3	1	9	4	1	1	1
AIRC	53	43	174	112	15	13	21
AIRS	58	46	103	78	27	21	31
AIRS_C	58	47	103	82	27	20	34
AKAP7_NLS	6	3	6	3	5	2	3
Ala_racemase_C	56	46	141	116	27	21	28
Ala_racemase_N	80	73	179	158	38	34	43
ALAD	43	41	89	83	8	7	27
AlaDh_PNT_C	56	42	123	86	14	12	24
AlaDh_PNT_N	45	35	108	76	10	9	18
Alba	20	9	41	17	13	6	9
AlbA_2	3	2	9	8	3	2	2
Ald_deCOase	20	19	29	25	8	4	15
Ald_Xan_dh_C	70	34	139	50	16	10	23
Ald_Xan_dh_C2	70	70	141	141	16	16	71
Aldedh	329	292	1331	1151	121	93	120
Aldo_ket_red	367	349	580	543	73	65	167
Aldolase	25	19	78	51	11	10	15
Aldolase_II	46	44	104	94	13	12	20
Aldose_epim	42	37	88	76	16	14	30
AlgF	1	1	2	2	1	1	1
Alginate_exp	8	8	13	13	1	1	14
Alginate_lyase	14	9	24	13	5	5	8
Alginate_lyase2	14	11	18	14	8	5	8
ALIX_LYPXL_bnd	18	1	27	1	8	1	1
Alk_phosphatase	71	65	134	122	11	10	25
AlkA_N	16	3	45	6	2	2	3
Alkyl_sulf_C	12	3	29	4	4	2	3
Alkyl_sulf_dimr	12	9	29	21	4	4	5
Allene_ox_cyc	13	11	64	57	6	6	15
Alliinase_C	5	4	19	13	2	2	12
ALO	27	25	43	40	4	4	24
Alpha_adaptin_C	11	2	11	2	1	1	2
Alpha_adaptinC2	36	14	55	19	11	6	14
Alpha_E1_glycop	22	9	107	19	8	3	9
Alpha_E2_glycop	16	6	63	11	6	2	3
Alpha_E3_glycop	7	2	13	2	3	1	2
Alpha_kinase	16	16	38	38	3	3	11
Alpha_L_fucos	43	41	112	108	5	5	42
Alpha_TIF	1	1	1	1	1	1	1
Alpha-2-MRAP_C	4	1	4	1	1	1	3
Alpha-amyl_C	8	2	8	2	1	1	1
Alpha-amyl_C2	13	5	19	7	3	2	6
Alpha-amylase	483	445	709	636	128	86	123
Alpha-amylase_C	176	88	222	101	25	12	17
Alpha-amylase_N	38	18	65	26	11	4	9
AlphaC_C	2	1	2	1	1	1	1
AlphaC_N	2	1	2	1	1	1	2
Alpha-L-AF_C	15	12	69	43	7	5	9
Alpha-mann_mid	63	61	67	65	5	4	56
ALS_ss_C	3	2	7	5	3	2	4
AltA1	3	3	4	4	2	2	6
AMA-1	39	15	72	37	17	8	12
amfpi-1	1	1	1	1	1	1	1
Amidase	68	46	162	118	20	16	47
Amidase_2	83	77	228	191	25	21	57
Amidase_3	13	12	22	20	10	9	17
Amidinotransf	38	28	84	59	10	9	26
Amido_AtzD_TrzD	13	11	33	21	5	3	12
Amidohydro_1	223	201	525	446	94	74	89
Amidohydro_2	64	61	240	235	21	19	40
Amidohydro_3	34	33	65	61	9	8	28
Amino_oxidase	226	226	451	451	47	39	142
Aminoglyc_resit	10	8	12	10	4	3	17
Aminotran_1_2	378	340	792	705	136	104	136
Aminotran_3	231	217	603	550	85	60	129
Aminotran_4	95	92	258	251	34	29	66
Aminotran_5	136	124	335	270	67	44	64
Aminotran_MocR	6	6	13	13	4	4	11
AmiS_UreI	1	1	3	3	1	1	1
Ammonium_transp	38	30	57	43	9	6	21
AMO	7	4	21	11	6	3	3
AmoC	7	7	21	21	7	5	4
AMP_N	50	35	98	72	16	7	17
AMP-binding	206	178	375	322	88	58	130
AMP-binding_C	177	90	307	148	76	36	52
AMP-binding_C_2	11	8	27	23	6	4	16
AMPK1_CBM	30	21	68	55	12	8	17
AMPKBI	37	4	50	7	7	1	2
An_peroxidase	172	172	357	357	14	12	126
ANAPC10	16	5	25	7	6	5	7
ANAPC2	15	2	23	3	5	2	4
ANAPC3	23	3	74	6	11	3	5
ANAPC4_WD40	73	27	158	38	33	13	20
ANAPC5	20	1	24	1	11	1	3
ANAPC8	11	1	21	1	2	1	1
ANATO	31	12	62	23	7	4	6
Anemone_cytotox	23	14	78	46	5	4	13
ANF_receptor	156	120	469	309	55	33	59
AnfG_VnfG	2	2	4	4	2	2	1
Anillin	2	1	3	1	1	1	1
Ank	198	55	395	101	133	13	33
Ank_2	334	113	685	177	227	34	42
Ank_3	20	12	24	12	8	5	6
Ank_4	176	49	359	92	97	20	25
Ank_5	126	35	268	65	84	13	16
AnmK	17	16	40	38	6	6	17
Annexin	79	68	117	99	26	22	16
Anoctamin	7	5	14	10	6	2	1
Anp1	1	1	1	1	1	1	2
ANTAR	33	25	99	68	11	8	18
ANTH	10	5	17	6	5	3	5
Anth_synt_I_N	22	11	51	18	12	7	14
Anthrax_toxA	18	16	65	62	2	2	9
Anthrax-tox_M	24	18	31	20	2	1	20
Antibiotic_NAT	18	18	44	43	13	6	13
Anticodon_1	102	51	165	84	27	13	10
Antigen_Bd37	3	0	3	0	2	0	0
Antigen_C	11	9	18	16	5	5	5
Antimicrobial21	5	1	5	1	5	1	1
Antimicrobial23	3	1	3	1	3	1	1
Antirestrict	2	1	3	2	2	1	3
Antistasin	9	3	15	3	5	2	2
Antiterm	1	1	2	2	1	1	3
Anti-TRAP	7	7	86	82	3	3	2
AOX	5	5	20	20	1	1	8
AP_endonuc_2	228	208	523	475	71	52	93
AP_endonuc_2_N	55	51	150	134	26	25	33
AP3D1	1	1	2	2	1	1	1
ApbA	20	14	55	33	15	10	17
ApbA_C	21	15	56	35	16	10	19
ApbE	16	16	37	37	6	6	15
APC_N_CC	3	2	6	2	2	2	2
Apelin	1	1	1	1	1	1	1
APG17	14	4	35	13	9	6	5
APG5	12	4	32	12	3	2	3
APG6	11	1	25	1	8	1	1
APH	136	121	282	251	45	31	75
Aph-1	5	1	5	1	1	1	1
ApoA-II	3	1	46	32	2	1	1
APOBEC_C	14	1	32	1	7	1	1
APOBEC_N	47	46	106	104	18	10	17
ApoC-I	10	2	22	9	6	2	2
Apocytochr_F_C	26	19	37	21	7	4	13
Apocytochr_F_N	25	25	36	36	6	6	10
Apolipoprotein	36	7	49	14	7	2	8
ApoLp-III	4	1	7	4	3	1	2
ApoM	4	4	5	5	2	2	8
APP_Cu_bd	11	5	27	19	2	2	6
APP_E2	16	12	23	17	4	4	16
APP_N	7	2	16	9	1	1	5
APS_kinase	35	32	96	83	15	11	22
Apyrase	4	4	8	8	1	1	5
Aquarius_N	4	3	4	3	2	2	4
ArabFuran-catal	4	4	4	4	1	1	2
Arabino_trans_C	1	1	1	1	1	1	3
Arabinose_Iso_C	7	4	33	18	3	2	3
Arabinose_Isome	7	4	33	18	3	2	3
Arabinose_trans	1	1	8	8	1	1	2
AraC_binding	6	5	14	13	3	2	6
ArAE_1_C	4	4	8	5	2	2	4
Arb2	2	1	2	1	2	1	2
Arch_flagellin	6	3	51	6	5	2	5
Archease	3	2	6	5	3	2	3
ARD	11	11	11	11	4	4	15
Arena_glycoprot	42	13	110	36	19	8	10
Arena_ncap_C	18	17	37	36	6	5	8
Arena_nucleocap	10	5	28	12	5	3	5
Arena_RNA_pol	9	1	19	1	3	1	1
ArenaCapSnatch	11	8	20	13	5	4	11
Arf	98	86	194	154	38	35	35
ArfGap	22	21	35	34	13	11	10
Arg_repressor	12	4	42	12	7	3	4
Arg_repressor_C	17	12	77	52	8	7	9
Arg_tRNA_synt_N	16	1	23	3	8	1	1
Arginase	132	125	381	353	21	20	56
Arginosuc_synth	17	15	44	39	7	5	19
ArgJ	9	8	44	34	3	3	9
ArgK	15	14	27	23	9	9	10
ArgoL1	32	7	36	7	10	2	3
ArgoL2	32	2	40	2	11	1	2
ArgoMid	50	12	76	20	13	4	4
Argos	2	1	4	2	1	1	1
ARID	75	18	78	18	25	3	17
Arm	225	70	378	142	81	18	32
Arm_3	117	10	161	18	27	5	7
Arm_APC_u3	12	2	23	2	1	1	1
Arm-DNA-bind_3	3	1	4	1	2	1	1
Armet	7	1	8	2	3	1	1
Aromatic_hydrox	29	29	109	106	5	5	12
ARPC4	20	1	22	1	2	1	1
Arrestin_C	22	6	47	10	8	4	11
Arrestin_N	28	6	63	18	9	4	8
Arr-ms	1	1	1	1	1	1	2
ARS2	1	1	1	1	1	1	1
ArsA_ATPase	32	31	97	95	9	9	16
ArsC	23	16	26	17	11	6	9
ArsD	3	2	8	5	2	2	3
ART	9	7	12	9	3	2	6
Arteri_nucleo	2	1	6	4	2	2	4
Arylesterase	68	48	116	84	16	8	19
Arylsulfotran_N	7	6	14	10	2	2	2
Arylsulfotrans	64	19	136	30	37	13	16
ASC	15	13	32	30	5	2	13
ASCH	11	2	19	3	9	2	3
ASD2	3	1	8	2	2	1	1
ASF1_hist_chap	27	7	55	11	12	3	8
ASL_C	11	9	26	24	8	7	8
ASL_C2	16	1	53	1	7	1	1
Asn_synthase	8	6	22	16	3	3	12
AsnA	3	2	5	4	2	1	2
AsnC_trans_reg	46	30	142	94	18	13	24
Asp	1131	693	1529	1036	68	37	618
Asp_Arg_Hydrox	12	11	15	13	3	3	16
Asp_decarbox	29	19	76	41	7	6	16
Asp_Glu_race	67	57	154	125	34	25	38
Asp_protease	5	2	11	4	3	2	5
Asparaginase	60	51	216	185	20	17	24
Asparaginase_2	45	37	124	95	8	8	21
Aspzincin_M35	7	7	9	9	2	2	5
ASRT	5	1	25	4	2	2	4
AstA	1	1	1	1	1	1	2
Astacin	18	17	20	19	8	7	14
AstB	3	3	14	14	1	1	3
AstE_AspA	39	37	68	65	20	18	25
Astro_capsid_N	3	1	4	2	3	1	1
Astro_capsid_p	5	1	18	1	4	1	1
Astro_capsid_p2	1	1	4	3	1	1	1
ATG101	3	2	3	2	2	1	2
ATG13	3	2	4	3	3	2	2
ATG16	7	1	20	3	1	1	1
ATG19_autophagy	5	1	12	1	3	1	1
ATG7_N	13	3	18	3	3	2	3
Atg8	73	27	137	49	20	11	20
ATLF	40	28	89	39	5	5	22
ATP_bind_1	9	8	16	15	2	2	8
ATP_bind_2	3	3	9	9	1	1	2
ATP_bind_3	12	9	25	18	5	3	12
ATP_transf	3	2	6	4	1	1	3
ATP11	1	1	1	1	1	1	1
ATP12	4	1	7	1	2	1	1
ATP1G1_PLM_MAT8	37	7	46	13	8	2	7
ATPase	34	31	160	151	9	8	11
ATPase_2	2	2	3	3	2	2	3
ATP-cone	61	18	143	54	10	5	10
ATP-grasp	32	29	66	61	16	11	24
ATP-grasp_2	32	28	50	44	5	5	15
ATP-grasp_3	10	9	11	9	5	4	13
ATP-grasp_4	11	7	15	10	4	4	8
ATP-grasp_5	15	10	25	14	4	2	8
ATPgrasp_Ter	8	8	8	8	1	1	10
ATP-gua_Ptrans	46	38	130	103	21	18	22
ATP-gua_PtransN	46	31	130	81	21	14	19
ATP-sulfurylase	20	17	46	38	9	7	17
ATP-synt	70	6	94	12	14	3	6
ATP-synt_ab	157	118	884	594	55	38	45
ATP-synt_ab_C	127	80	532	342	37	27	16
ATP-synt_ab_N	132	25	803	64	45	14	9
ATP-synt_ab_Xtn	47	16	117	16	12	4	7
ATP-synt_C	83	27	842	324	38	12	22
ATP-synt_D	27	3	33	4	9	2	1
ATP-synt_DE	53	3	71	5	13	4	2
ATP-synt_DE_N	55	3	76	6	14	3	2
ATP-synt_F	31	4	46	11	12	3	4
AurF	7	7	12	12	2	2	7
Aurora-A_bind	6	1	8	1	2	1	2
Autoind_bind	27	27	75	75	13	13	23
Autoind_synth	11	8	11	8	5	4	12
Autophagy_act_C	7	2	11	3	4	2	2
Autophagy_N	6	2	14	2	4	2	2
Autotransporter	10	5	15	5	6	2	3
AUX_IAA	11	4	60	5	8	2	4
Auxin_BP	2	2	8	8	1	1	3
Auxin_resp	5	3	8	3	2	2	1
Avidin	263	199	677	467	36	14	111
AvrB_AvrC	3	2	4	3	1	1	3
AvrL567-A	2	1	2	1	2	1	2
AXE1	30	27	155	120	9	9	25
AXH	8	4	22	10	3	2	4
AXIN1_TNKS_BD	2	1	2	1	2	1	1
AZUL	1	1	1	1	1	1	1
B	77	9	258	16	41	3	6
B_lectin	37	30	120	80	23	21	18
B1	25	5	41	8	11	2	1
B12-binding	69	59	153	133	21	18	29
B12-binding_2	20	10	59	29	10	5	7
B12D	4	1	6	1	1	1	1
B2-adapt-app_C	7	2	9	4	3	1	4
B3	12	5	20	7	9	3	4
B3_4	22	4	38	4	7	2	4
B5	22	9	38	9	7	3	4
B56	36	13	49	14	8	3	12
BAAT_C	2	1	4	2	2	1	2
Bac_chlorC	2	1	15	14	1	1	1
Bac_DNA_binding	40	10	83	17	20	8	10
Bac_DnaA	14	8	39	21	9	4	10
Bac_export_2	24	11	51	22	10	7	10
Bac_globin	48	48	98	98	21	18	22
Bac_luciferase	32	23	74	47	23	21	29
Bac_rhamnosid	5	2	7	3	4	2	3
Bac_rhamnosid_C	4	2	5	3	3	2	3
Bac_rhamnosid_N	4	4	5	5	3	3	6
Bac_rhamnosid6H	21	20	35	33	8	8	20
Bac_rhodopsin	205	196	319	303	36	28	64
Bac_surface_Ag	13	1	16	1	7	1	3
Bac_thur_toxin	8	3	17	7	5	1	3
BacA	2	2	2	2	2	1	4
Bacillus_HBL	5	2	12	2	4	2	5
Bacillus_PapR	2	1	4	2	2	1	1
BACK	15	1	26	1	8	1	1
BACON	9	7	12	10	4	2	2
Bacteriocin_IId	7	4	15	8	3	1	6
bact-PGI_C	7	6	20	14	4	3	7
Baculo_E66	2	2	2	2	1	1	2
Baculo_gp64	3	3	7	7	3	3	2
Baculo_p33	9	9	26	26	2	2	5
Baculo_PEP_N	1	1	2	2	1	1	1
BaffR-Tall_bind	14	1	93	1	5	1	1
BAG	38	20	71	44	12	4	9
BAH	38	18	55	25	13	7	9
BamHI	6	3	13	6	2	2	2
Band_7	6	2	16	3	4	1	2
Bap31	3	3	10	10	1	1	3
BAR	19	8	28	11	12	7	8
BAR_3	14	2	34	8	6	2	3
BAR_3_WASP_bdg	6	2	10	3	2	2	1
Barstar	21	3	49	4	3	2	3
Barwin	4	1	5	2	2	1	1
Baseplate	3	2	20	18	2	2	2
BATS	25	25	29	29	6	6	32
Bax1-I	6	2	6	2	1	1	3
BBE	65	65	140	140	34	17	25
BBS1	3	2	12	8	1	1	2
BCA_ABC_TP_C	27	6	50	6	18	4	4
BCAS2	14	1	23	1	9	1	1
BCCT	10	10	24	22	3	3	14
BCDHK_Adom3	51	38	63	42	7	7	19
BChl_A	6	6	8	8	3	3	6
Bcl-2	240	132	473	274	58	22	88
Bcl-2_3	4	1	7	2	1	1	1
bcl-2I13	1	1	1	1	1	1	2
BCL9	5	1	14	2	3	1	3
Bclx_interact	42	23	59	29	16	3	17
Bcr-Abl_Oligo	2	1	12	3	2	1	1
BcrAD_BadFG	13	10	31	22	7	4	16
BcsB	6	3	6	3	1	1	1
BDHCT	5	4	41	20	4	2	4
BDHCT_assoc	3	1	4	1	1	1	1
BDV_M	7	5	13	10	1	1	5
BEN	3	2	7	3	3	2	2
Bestrophin	5	5	25	25	4	3	6
Bet_v_1	82	55	164	116	29	20	41
Beta_elim_lyase	40	38	105	100	18	14	34
Beta_helix	45	33	105	79	22	12	25
Beta-APP	93	23	311	46	5	3	9
Beta-Casp	19	15	51	41	8	5	7
BetaGal_dom2	14	14	15	15	5	4	8
BetaGal_dom3	13	13	13	13	4	4	6
BetaGal_dom4_5	24	22	49	46	8	6	11
Beta-lactamase	243	224	474	414	70	42	174
Beta-lactamase2	398	338	643	530	108	62	174
Beta-prism_lec	6	5	26	12	6	3	6
Beta-TrCP_D	2	1	3	2	2	1	1
BetR	2	1	3	1	1	1	1
Bgal_small_N	65	59	302	247	7	7	25
BH3	12	2	30	4	9	2	2
BH4	111	25	193	45	14	5	12
bHLH-MYC_N	7	2	9	3	1	1	1
BicD	2	2	6	3	2	2	2
BID	15	1	15	1	3	1	1
Big_1	29	8	44	9	16	5	6
Big_2	23	3	40	11	13	3	4
Big_3	3	2	3	2	3	2	3
Big_3_3	3	3	6	6	2	2	5
Big_3_5	8	3	14	7	6	2	3
Big_5	48	25	82	35	13	7	16
Bile_Hydr_Trans	2	1	4	1	2	1	1
Biliv-reduc_cat	4	3	7	6	2	2	3
Bin3	1	1	6	6	1	1	1
Binary_toxB	22	21	58	57	3	3	4
Binary_toxB_2	22	7	58	7	3	2	6
Binary_toxB_3	22	4	58	4	3	1	3
Biopterin_H	39	39	62	60	10	10	30
Biotin_carb_C	82	55	193	104	28	12	41
Biotin_carb_N	97	56	245	130	32	17	30
Biotin_lipoyl	81	24	171	46	35	13	7
Biotin_lipoyl_2	15	3	38	7	12	3	4
BioW	8	7	16	14	2	2	10
BioY	1	1	3	3	1	1	2
BiPBP_C	10	10	20	20	3	3	8
BIR	122	117	277	269	11	10	60
Birna_RdRp	14	9	38	30	3	3	9
Birna_VP2	7	4	61	43	4	3	3
Birna_VP3	3	1	5	1	2	1	1
Birna_VP4	8	4	42	18	6	3	7
BK_channel_a	10	2	18	2	5	2	2
BKACE	17	17	38	38	11	11	19
BLIP	18	9	29	14	3	3	5
BLM_N	6	2	45	4	4	1	3
Blo-t-5	5	1	10	6	3	2	3
Blt1_C	3	1	6	1	2	1	1
BLUF	32	31	84	82	8	8	7
BMC	81	48	650	192	47	21	18
BMF	2	2	3	2	2	2	2
Bmp	9	8	16	13	7	6	13
BNR_2	130	118	182	169	28	21	72
BNR_3	32	25	46	31	6	5	21
BNR_4	10	8	15	13	9	5	13
BNR_assoc_N	3	2	9	7	3	2	4
BOF	1	1	1	1	1	1	1
BolA	20	2	24	3	17	2	3
BON	8	2	9	2	4	1	2
Borrelia_lipo_1	10	2	20	4	6	2	2
Bowman-Birk_leg	39	4	42	4	20	4	7
BP28CT	5	0	6	0	3	0	0
BPD_transp_1	27	14	72	27	9	4	6
bPH_1	3	2	16	10	3	2	4
BPL_C	65	16	112	24	20	4	10
BPL_LplA_LipB	92	74	158	123	30	15	47
BPL_LplA_LipB_2	6	5	6	5	6	3	5
BpuJI_N	4	1	5	1	1	1	2
BpuSI_N	1	1	1	1	1	1	3
Bradykinin	6	3	6	3	4	1	3
Branch	12	11	19	17	10	2	8
BRCA-2_helical	3	1	4	1	2	1	1
BRCA-2_OB1	3	1	4	1	2	1	1
BRCA-2_OB3	3	1	4	1	2	1	1
BRCT	67	26	117	33	22	8	11
BRCT_2	46	7	85	11	31	5	8
Brix	22	3	33	3	15	3	2
BRO1	35	10	62	12	7	4	4
Bromo_coat	7	1	48	3	2	1	1
Bromo_TP	3	1	3	1	2	1	2
Bromodomain	1341	1248	2157	1854	242	45	539
Bse634I	13	9	39	26	3	2	6
BshC	1	1	1	1	1	1	3
BST2	17	4	96	14	10	2	6
BsuBI_PstI_RE	1	1	2	2	1	1	3
BsuPI	1	1	1	1	1	1	1
BTAD	16	6	24	9	9	4	8
BTB	67	32	124	44	21	11	36
BTB_2	36	9	123	26	19	8	5
BTD	13	8	16	9	6	3	4
BTG	8	4	12	4	4	3	5
BTK	9	9	18	18	5	3	1
Btz	7	0	11	0	1	0	0
Bunya_nucleocap	10	1	40	1	4	1	2
bZIP_1	49	15	143	34	21	7	11
bZIP_2	116	37	306	85	15	5	21
bZIP_Maf	9	4	15	8	6	3	5
C_GCAxxG_C_C	1	1	4	4	1	1	1
C1_1	37	35	54	49	23	11	7
C1_2	1	1	1	1	1	1	1
C1_4	18	12	19	13	12	2	5
C1q	43	32	113	75	24	20	19
C1-set	3933	1270	12174	2605	2829	113	103
C2	185	107	271	172	76	40	38
C2-set	59	7	85	8	7	7	5
C2-set_2	93	35	163	49	30	18	13
C4	4	4	48	48	5	5	8
C5-epim_C	15	11	23	15	8	7	11
Ca_chan_IQ	28	3	35	3	17	3	3
Cadherin	137	124	250	229	61	35	32
Cadherin_2	23	21	44	42	16	12	5
Cadherin_C	12	2	28	3	8	2	2
Caenor_Her-1	1	1	2	2	2	1	1
CAF1	12	6	23	10	6	4	9
CAF1C_H4-bd	26	8	39	9	15	6	5
Caf4	1	1	2	1	1	1	1
CagD	2	1	4	1	1	1	1
CagS	2	1	6	2	2	1	1
CagX	7	2	60	7	4	2	3
CagZ	1	1	1	1	1	1	1
CaiF_GrlA	1	1	1	1	1	1	1
Calc_CGRP_IAPP	30	9	40	15	8	3	7
Calci_bind_CcbP	4	2	4	2	1	1	3
Caldesmon	3	1	3	1	1	1	2
Calici_coat	180	74	382	131	59	21	13
Calici_coat_C	114	95	262	212	30	22	21
Calpain_III	8	1	9	1	4	1	1
Calreticulin	18	11	40	30	9	5	9
Calsequestrin	18	13	35	29	7	3	6
Calx-beta	18	10	32	19	7	3	6
Calycin_like	1	1	1	1	1	1	2
CaMBD	16	11	26	12	8	2	9
CaMKII_AD	11	6	77	39	10	6	11
CAMP_factor	1	1	3	3	1	1	2
Campylo_MOMP	2	2	4	4	1	1	4
CamS	4	3	7	6	4	3	5
CAP	42	29	80	48	28	17	22
CAP_assoc_N	2	2	3	3	2	2	4
CAP_C	4	1	10	1	3	1	1
CAP_GLY	37	5	51	8	17	4	6
CAP_N	2	2	4	4	1	1	2
CAP18_C	14	4	16	6	9	1	4
Caps_assemb_Wzi	1	1	1	1	1	1	3
Caps_synth_GfcC	1	1	4	2	1	1	1
Capsid_N	7	3	43	8	6	2	5
Capsid_NCLDV	7	4	43	12	6	2	5
Capsid-VNN	5	2	157	93	3	1	3
Capsule_synth	2	2	4	3	1	1	2
Carb_anhydrase	837	826	1072	1052	72	33	520
Carb_kinase	43	36	48	40	8	6	24
Carbam_trans_C	10	10	10	10	1	1	12
Carbam_trans_N	15	14	18	14	3	2	13
CarbopepD_reg_2	3	1	4	1	2	1	2
Carboxyl_trans	70	44	225	128	25	16	38
CarboxypepD_reg	33	16	79	25	22	14	13
CarbpepA_inh	3	1	4	2	2	1	2
CARD	61	14	238	30	29	11	12
CARD_2	15	2	70	5	6	2	3
CarD_CdnL_TRCF	15	4	22	4	8	3	5
CARDB	5	1	6	2	3	1	1
CARM1	39	37	155	148	7	5	30
CARMIL_C	5	1	9	1	2	1	1
Carn_acyltransf	29	23	45	38	6	6	21
Carot_N	12	12	24	24	4	4	7
CarS-like	1	1	1	1	1	1	3
Cas_APE2256	6	4	15	8	5	3	5
Cas_Cas02710	1	1	2	2	1	1	1
Cas_Cas1	22	8	93	18	10	6	9
Cas_Cas2CT1978	14	2	30	4	1	1	2
Cas_Cas4	3	2	12	11	3	2	4
Cas_Cas5d	15	2	21	3	9	2	3
Cas_Cmr3	4	4	4	4	1	1	3
Cas_Cmr5	4	1	11	4	3	1	1
Cas_Csa5	1	1	9	7	1	1	1
CAS_CSE1	4	2	5	2	3	1	2
Cas_Csm6	1	1	2	2	1	1	3
Cas_Csn2	4	4	14	14	3	3	2
Cas_csx3	3	1	6	2	1	1	1
Cas_Csy4	14	1	15	1	7	1	1
Cas_DxTHG	2	2	3	3	2	2	3
Cas_St_Csn2	1	1	2	2	1	1	1
Cas9_PI	20	13	25	14	2	2	6
Cas9_REC	22	16	27	18	3	3	8
Cas9-BH	22	10	27	12	3	2	4
Cass2	5	3	10	5	5	2	5
CAT	12	8	61	36	3	2	5
CAT_RBD	3	1	5	1	3	1	1
Catalase	118	118	435	435	32	30	40
Catalase-rel	114	43	420	110	30	17	21
CathepsinC_exc	11	11	17	17	2	2	16
Cation_ATPase	115	45	138	58	13	5	13
Cation_ATPase_C	115	92	142	112	13	8	28
Cation_ATPase_N	115	28	140	34	13	5	16
Cation_efflux	6	3	13	7	4	2	2
Caudo_bapla_RBP	17	5	162	24	4	2	3
Cauli_DNA-bind	5	2	16	9	3	3	2
Cauli_VI	2	1	7	2	2	1	1
CBAH	27	17	75	35	16	7	22
CbbQ_C	1	1	2	2	1	1	1
CbeA_antitoxin	4	2	6	4	3	3	4
CBF_beta	14	2	36	4	2	2	2
CBFB_NFYA	3	0	3	0	2	0	0
CBFD_NFYB_HMF	29	13	68	26	25	13	7
CbiA	34	30	89	75	14	14	19
CbiC	10	6	18	8	7	5	9
CbiG_C	4	4	5	5	3	3	2
CbiG_N	1	1	2	2	1	1	1
CbiJ	3	2	3	2	1	1	2
CbiK	5	5	5	5	2	2	9
CbiM	5	3	7	3	3	1	3
CbiX	7	3	15	7	4	2	5
Cbl_N	35	9	65	12	6	4	5
Cbl_N2	36	27	68	54	7	6	10
Cbl_N3	35	5	65	9	6	2	3
CblD	3	2	5	3	1	1	4
CBM_1	21	10	23	11	5	3	5
CBM_11	6	4	11	5	3	3	3
CBM_14	12	3	15	4	10	3	2
CBM_15	3	2	3	2	1	1	2
CBM_17_28	7	5	12	10	5	4	9
CBM_2	15	2	22	3	6	1	3
CBM_20	81	46	120	53	18	12	22
CBM_21	9	4	13	8	5	2	7
CBM_25	5	3	10	7	2	1	3
CBM_3	33	30	56	47	16	14	12
CBM_35	25	22	34	31	7	6	12
CBM_4_9	59	52	90	83	24	21	24
CBM_48	89	49	125	56	37	18	17
CBM_5_12	20	10	33	19	12	3	4
CBM_5_12_2	25	16	37	24	4	2	4
CBM_6	58	49	94	76	18	16	24
CBM_X2	8	2	10	2	4	2	3
CBM26	4	4	15	13	3	2	5
CBM27	5	5	6	6	2	2	7
CBM39	6	2	10	3	3	2	3
CBM60	4	3	4	3	3	2	5
CBM9_1	3	3	3	3	1	1	2
CBM9_2	1	1	2	2	1	1	2
CBM-like	5	5	6	6	2	2	5
CBS	171	110	323	206	83	53	37
CBX7_C	1	1	2	1	1	1	1
C-C_Bond_Lyase	1	1	3	3	1	1	1
CcdA	7	1	12	1	2	1	1
CcdB	13	8	30	18	3	2	4
CCDC53	3	3	3	3	2	2	4
CCG	6	5	11	10	6	1	7
CcmH	2	1	2	1	2	1	1
CCP_MauG	57	57	106	106	12	11	21
CCT_2	7	3	26	21	3	1	3
CD20	3	1	4	1	1	1	1
CD36	9	8	20	19	4	3	11
CD45	3	2	5	3	1	1	2
CdAMP_rec	9	7	18	14	6	6	7
CDC37_N	6	1	6	1	1	1	1
CDC45	6	1	6	1	2	1	2
CDC48_2	53	7	201	14	10	5	10
CDC48_N	56	7	222	14	10	4	7
Cdc6_C	11	0	19	0	10	0	0
CdhC	7	5	25	20	2	1	6
CDH-cyt	7	7	13	13	3	3	7
CdhD	6	6	24	18	4	4	4
CdiI	5	4	6	5	5	4	16
CDKN3	15	5	31	19	7	3	4
CDO_I	60	59	67	66	8	7	18
CDP-OH_P_transf	6	6	12	12	3	2	11
CDPS	9	6	15	9	5	3	7
CDT1	9	2	12	4	3	1	2
CDT1_C	10	1	11	1	3	1	1
CDtoxinA	5	3	10	4	6	3	3
CEBP_ZZ	8	4	8	4	3	2	1
cEGF	15	8	23	11	10	6	5
CelD_N	21	4	32	5	10	3	2
Cellsynth_D	3	1	16	4	1	1	1
Cellulase	225	184	423	325	88	63	95
Cellulase-like	1	1	2	2	1	1	1
Cellulose_synt	7	7	8	8	2	2	11
CENP-C_C	6	6	22	21	2	2	3
CENP-M	2	1	4	1	1	1	1
CENP-O	2	1	4	2	2	1	1
CENP-S	13	2	61	3	3	2	2
CENP-T_C	198	26	382	35	29	5	13
CENP-W	4	2	5	3	1	1	1
CENP-X	14	2	62	5	4	2	3
CEP1-DNA_bind	1	1	1	1	1	1	1
Cep3	3	1	4	1	2	1	2
Cep57_MT_bd	18	5	38	7	15	5	5
Ceramidase_alk	3	3	5	5	2	2	13
Ceramidse_alk_C	3	3	5	5	2	2	9
Cerato-platanin	6	2	10	2	6	2	6
CesT	21	5	60	11	17	5	5
CfAFP	5	1	11	1	2	1	1
CFEM	1	1	3	3	1	1	3
CFTR_R	35	8	83	17	12	7	9
CGI-121	9	5	12	5	4	2	6
CH	91	25	159	41	46	11	18
ChaC	2	2	3	3	1	1	4
CHAD	3	3	4	4	2	2	2
Chal_sti_synt_C	73	44	199	114	36	22	31
Chal_sti_synt_N	67	45	184	116	34	21	33
Chalcone	12	10	26	18	6	5	10
Chalcone_2	1	1	2	2	1	1	2
Channel_Tsx	3	2	6	4	1	1	2
CHAP	26	14	51	30	13	8	16
Chaperone_III	1	1	2	2	1	1	1
ChapFlgA	4	1	8	1	2	1	2
ChAPs	4	1	8	1	2	1	2
CHASE	9	9	18	18	2	2	9
CHASE3	3	2	4	3	3	2	4
CHB_HEX	4	4	4	4	1	1	2
CHD5	6	2	18	6	1	1	1
CheC	4	1	7	1	3	1	1
CheR	7	5	20	9	5	4	5
CheR_N	7	4	20	4	5	3	3
CheW	8	2	20	4	4	2	2
CheX	7	5	12	6	6	5	6
CheZ	11	3	14	3	4	2	4
ChiC	7	7	13	13	3	3	3
CHIPS	3	1	3	1	2	1	2
Chitin_bind_1	44	22	67	39	20	12	15
ChitinaseA_N	39	15	42	17	5	3	8
Chlam_vir	3	2	18	12	3	2	3
ChlI	8	4	13	4	4	2	5
Chlor_dismutase	26	25	154	147	16	10	27
Chloroa_b-bind	25	25	145	145	23	17	25
Chlorophyllase2	5	4	6	4	3	3	5
CHMI	8	5	50	23	6	3	8
Chol_subst-bind	3	3	4	4	2	2	6
Choline_kinase	30	29	54	48	9	9	34
Chondroitinas_B	9	9	22	22	4	2	13
Chor_lyase	7	7	11	11	1	1	2
CHORD	2	2	3	3	2	2	3
Chordopox_A33R	4	1	7	1	2	1	1
Chorismate_bind	35	32	76	70	18	16	36
Chorismate_synt	20	10	41	18	10	6	12
Chromo	83	21	130	35	32	10	19
Chromo_shadow	14	11	51	21	7	6	8
CHU_C	2	2	3	3	2	2	3
Churchill	1	1	1	1	1	1	1
ChuX_HutX	5	1	15	2	5	1	2
CI-B14_5a	7	1	8	1	4	1	1
CIDE-N	10	2	20	6	9	2	2
CIF	9	4	14	5	4	3	6
CIMR	21	9	26	13	5	3	9
CinA	11	10	29	21	6	4	8
Circo_capsid	6	3	23	11	4	2	2
CitF	2	1	4	2	2	1	1
CitG	1	1	3	2	1	1	3
Citrate_bind	11	11	13	13	1	1	10
Citrate_synt	58	51	128	107	30	19	37
CK_II_beta	11	10	40	36	3	3	5
CK1gamma_C	11	10	11	10	3	2	10
CKS	16	8	33	14	4	4	7
CLAG	6	1	6	1	1	1	1
CLASP_N	3	1	4	1	3	1	1
Clat_adaptor_s	27	4	83	10	12	2	2
Clathrin_H_link	20	1	60	1	6	1	1
Clathrin_propel	18	3	55	4	4	2	7
Clathrin-link	28	2	94	2	11	2	2
Claudin_2	8	1	30	4	3	1	1
Cleaved_Adhesin	3	3	7	7	2	2	6
Clenterotox	22	8	68	24	5	2	6
CLIP	4	1	5	1	3	1	1
CLIP1_ZNF	2	2	8	8	1	1	1
Cloacin	10	3	23	4	5	3	3
Cloacin_immun	5	4	8	6	1	1	5
Clostridium_P47	3	1	3	1	3	1	1
Clp_N	62	23	199	43	27	12	22
CLP_protease	56	26	746	292	23	17	24
Clp1	12	1	16	1	2	1	1
CLP1_N	12	11	16	14	2	2	6
CLP1_P	12	11	16	14	2	2	9
ClpB_D2-small	63	50	284	177	16	13	11
ClpS	25	12	61	27	4	3	8
Clr2_transil	1	1	1	1	1	1	2
CLTH	8	1	27	4	2	1	2
CLZ	3	2	10	5	3	2	2
CM_1	16	8	86	42	4	3	9
CM_2	40	28	90	66	18	15	19
CM1	1	1	1	1	1	1	1
CMAS	15	14	27	26	7	7	11
CMD	24	11	118	47	19	11	13
CN_hydrolase	76	53	232	169	28	21	48
Cnd2	5	2	7	2	5	1	2
CNF1	2	2	2	2	1	1	1
cNMP_binding	255	188	518	359	86	49	83
CNOT1_CAF1_bind	8	1	19	1	2	1	1
CNOT1_HEAT	1	1	2	2	1	1	1
CNOT1_HEAT_N	1	1	2	2	1	1	1
CNOT1_TTP_bind	2	1	3	2	2	1	1
CNPase	34	30	38	32	4	2	17
CnrY	1	1	1	1	1	1	1
CNTF	3	3	7	5	3	3	5
Co_AT_N	4	2	6	2	1	1	1
CO_deh_flav_C	58	53	127	114	14	14	11
CO_dh	2	1	5	1	2	1	3
CoA_binding	57	38	104	71	17	12	20
CoA_binding_2	29	18	62	29	16	8	17
CoA_binding_3	1	1	2	2	1	1	4
CoA_trans	31	25	120	73	18	12	17
CoA_transf_3	37	31	96	73	8	6	24
CoaE	16	15	42	37	9	9	14
Coagulase	3	2	6	4	2	1	3
Coagulin	1	1	2	2	1	1	1
CoatB	13	2	21	7	7	1	3
Coatomer_g_Cpla	12	1	23	1	3	1	1
Cob_adeno_trans	27	19	92	37	14	8	16
CobA_CobO_BtuR	4	4	6	6	1	1	5
Cobalamin_bind	17	11	60	20	5	5	9
CobN-Mg_chel	2	1	4	2	2	1	2
CobU	3	3	10	10	2	2	6
cobW	16	15	31	30	7	7	13
CodY	12	8	53	30	4	3	9
COE1_DBD	4	4	10	9	2	2	4
COE1_HLH	4	3	15	4	3	3	4
COesterase	352	325	596	549	58	30	220
Cofac_haem_bdg	4	1	5	1	2	1	1
CofC	2	2	3	3	2	2	4
Cofilin_ADF	53	10	81	11	28	10	11
Cohesin	47	29	83	46	24	18	25
Cohesin_HEAT	21	4	35	7	12	3	4
Cohesin_load	3	1	5	1	2	1	1
COLFI	4	4	13	13	2	2	4
Colicin_D	3	2	3	2	1	1	2
Colicin_E5	6	4	10	8	1	1	4
Colicin_immun	3	1	3	1	1	1	1
Colicin_M	12	9	26	16	4	4	9
Colicin_Pyocin	41	5	62	8	6	5	5
Colipase	6	1	7	1	1	1	1
Colipase_C	6	2	7	2	1	1	1
Collagen	82	20	305	45	58	7	12
Collagen_bind	6	1	10	1	4	1	1
Collagen_bind_2	3	2	19	5	2	2	3
Collar	6	2	42	2	3	2	2
Com_YlbF	5	2	14	4	5	2	2
ComA	2	2	2	2	2	2	3
ComFB	1	1	4	4	1	1	1
COMP	11	7	40	35	5	2	7
ComP_DUS	11	7	16	8	10	5	4
CompInhib_SCIN	14	2	31	5	4	3	3
Complex1_30kDa	22	5	33	7	9	3	5
Complex1_49kDa	19	19	30	30	7	6	5
Complex1_51K	21	20	34	33	8	7	4
Complex1_LYR	18	13	35	25	15	8	3
Condensation	30	19	59	41	18	11	19
Connexin	9	1	20	2	3	1	1
Cons_hypoth95	7	4	15	9	7	5	5
CopC	22	10	39	14	15	8	9
COP-gamma_platf	12	2	23	2	3	2	2
CopK	7	5	9	7	1	1	3
Copper-bind	305	297	603	589	43	39	52
Copper-fist	1	1	1	1	1	1	1
Coprogen_oxidas	12	9	26	15	6	6	6
Coq4	2	1	8	4	2	1	2
COQ9	2	1	4	2	2	1	1
CorA	39	21	137	88	17	11	21
CorC_HlyC	16	13	38	33	15	12	12
Corona_NSP4_C	5	1	12	2	4	1	1
Corona_nucleoca	26	12	54	17	8	5	12
Corona_S1	15	10	41	27	10	5	1
Corona_S2	49	19	167	56	22	6	8
Cortex-I_coil	4	1	20	5	3	2	1
CotH	5	4	12	10	2	2	7
Couple_hipA	16	7	23	9	2	2	6
COX1	113	113	173	173	20	14	58
COX17	7	2	7	2	2	1	1
COX2	71	68	130	125	13	12	21
COX2_TM	65	65	118	118	11	10	24
COX2-transmemb	36	15	36	15	2	1	1
COX3	52	38	96	75	9	6	17
COX4	46	33	85	66	4	3	7
COX4_pro_2	4	4	7	7	2	2	3
COX5A	46	32	85	64	4	3	3
COX5B	47	45	86	84	5	3	7
COX6A	46	33	85	66	4	3	8
COX6B	46	32	85	64	4	3	3
COX6C	46	32	85	64	4	3	5
COX7a	46	32	85	64	4	3	5
COX7B	46	32	85	64	4	3	4
COX7C	46	33	85	66	4	3	6
COX8	47	33	86	66	5	3	4
COXG	2	2	3	3	2	2	2
CoxIIa	36	36	36	36	1	1	3
CP_ATPgrasp_2	1	1	1	1	1	1	3
CP12	8	7	33	32	5	5	4
CP2	4	1	6	1	4	1	1
CpcD	3	2	6	4	3	2	3
CpeS	2	2	2	2	2	2	2
CpeT	3	3	16	16	2	2	3
Cpn10	27	2	214	21	10	2	4
Cpn60_TCP1	122	58	1323	544	45	24	17
CppA_C	1	1	4	1	1	1	1
CPSase_L_D2	87	63	224	140	29	14	46
CPSase_L_D3	12	12	46	43	2	2	7
CPSase_sm_chain	28	14	82	45	6	4	7
CPSF_A	50	1	66	2	14	1	1
CPT	8	7	9	7	3	2	7
CPV_Polyhedrin	12	8	12	8	7	7	5
CRAL_TRIO	28	26	47	43	10	10	26
CRAL_TRIO_2	10	5	16	9	2	1	7
CRAL_TRIO_N	28	13	47	20	10	6	9
CRCB	12	12	28	28	6	5	5
Creatinase_N	42	24	93	53	28	15	15
Creatinase_N_2	5	1	9	2	3	1	1
Creatininase	14	14	87	87	3	3	12
CREPT	11	5	25	12	4	2	5
CRF	20	2	27	2	13	1	1
Cript	8	1	8	1	1	1	1
Crisp	11	4	25	7	7	3	4
CRISPR_assoc	16	2	26	2	3	2	2
CRISPR_Cas2	21	10	35	20	13	7	9
CRISPR_Cas6	9	5	24	9	4	3	3
CRISPR_Cse1	13	7	21	10	5	4	3
CRISPR_Cse2	12	2	29	3	5	2	2
Crl	3	2	5	4	2	1	3
CRM1_C	53	32	63	34	8	4	7
Cro	14	6	26	8	3	2	8
CRPV_capsid	25	2	101	2	15	1	1
CRS1_YhbY	3	1	4	2	3	1	1
CrtC	1	1	2	2	1	1	3
Crust_neurohorm	3	1	4	2	3	1	1
Crystall	73	30	130	71	35	15	14
Crystall_3	4	1	5	1	2	1	1
Crystallin	12	1	93	2	2	1	1
CS	21	6	40	12	15	6	5
CSD	53	14	90	20	23	4	9
Cse1	4	1	5	1	2	1	2
CSF-1	11	2	44	5	2	2	2
CsgG	4	1	52	9	2	1	1
CsiD	25	24	57	52	7	7	24
c-SKI_SMAD_bind	2	2	5	5	2	2	2
Csm1	7	2	20	8	1	1	2
CSM2	4	2	4	2	2	1	2
Csm2_III-A	2	2	9	7	2	2	2
CSN8_PSD8_EIF3K	41	2	51	3	11	2	3
CsoSCA	1	1	2	2	1	1	1
CsrA	17	2	44	3	9	2	3
CSTF_C	4	1	8	2	3	1	2
CSTF1_dimer	1	1	1	1	1	1	2
CST-I	9	9	15	15	2	2	11
CT_A_B	7	3	17	4	4	2	4
CT_C_D	10	4	21	6	6	3	6
CTC1	1	1	2	2	1	1	1
CTD	3	1	9	4	3	1	1
CTD_bind	29	15	48	29	10	5	6
Ctf8	3	1	6	2	3	1	1
Cthe_2159	2	2	2	2	1	1	2
CtIP_N	1	1	8	8	1	1	1
CTK3	1	1	1	1	1	1	1
CTP_synth_N	16	13	42	35	6	5	14
CTP_transf_1	2	2	4	4	1	1	4
CTP_transf_3	27	16	63	34	12	10	17
CTP_transf_like	147	137	404	366	73	42	87
CTP-dep_RFKase	8	6	10	8	2	2	10
CtsR	1	1	2	2	1	1	1
Cu_amine_oxid	105	104	250	249	10	10	49
Cu_amine_oxidN1	17	4	34	5	2	2	2
Cu_amine_oxidN2	105	76	250	175	10	10	20
Cu_amine_oxidN3	101	59	243	144	8	8	35
Cu_bind_like	7	7	17	17	5	5	4
Cu2_monoox_C	20	19	21	20	2	2	13
Cu2_monooxygen	20	17	21	18	2	2	11
CUB	41	33	67	56	18	12	11
Cucumo_coat	3	1	9	3	2	1	1
Cullin	34	3	58	6	8	3	2
Cullin_binding	17	9	33	13	8	4	10
Cullin_Nedd8	23	1	39	1	11	1	1
Cu-oxidase	337	307	596	558	63	46	59
Cu-oxidase_2	167	164	300	295	58	44	55
Cu-oxidase_3	354	351	680	675	73	56	53
Cu-oxidase_4	7	6	10	8	6	5	7
Cupin_1	65	46	152	103	29	21	28
Cupin_2	143	106	408	297	75	49	58
Cupin_3	14	6	59	13	9	6	6
Cupin_4	21	21	46	46	5	5	19
Cupin_5	7	3	34	8	5	2	8
Cupin_7	9	8	25	21	7	7	11
Cupin_8	63	61	81	76	20	7	39
Cupredoxin_1	10	8	27	24	6	5	11
CusF_Ec	9	4	18	4	3	1	5
CUT	13	0	17	0	8	0	0
CutA1	32	15	125	54	15	10	16
CutC	7	4	24	5	5	3	5
Cutinase	66	23	100	39	13	8	19
CVNH	39	13	64	20	8	5	13
CW_7	2	1	2	1	1	1	1
CW_binding_1	49	30	70	45	23	12	22
CW_binding_2	2	2	3	3	2	1	5
cwf21	17	1	34	4	8	1	2
CwfJ_C_1	1	1	1	1	1	1	1
CXCR4_N	10	4	17	6	1	1	2
Cyanate_lyase	11	9	105	88	4	2	6
CybS	29	29	32	32	2	2	29
Cyclase	10	9	37	36	7	6	17
Cyclase_polyket	1	1	1	1	1	1	1
Cyclin	4	2	6	4	2	1	1
Cyclin_C	124	24	235	28	8	5	6
Cyclin_N	185	81	309	119	18	11	19
Cyclophil_like	3	1	5	3	2	1	1
Cyc-maltodext_C	8	1	15	1	3	1	4
CymA	5	5	9	9	1	1	4
Cypo_polyhedrin	27	26	27	26	12	5	8
Cys_knot	16	14	36	27	5	5	9
Cys_Met_Meta_PP	81	73	309	266	29	22	57
CysG_dimeriser	5	3	10	5	3	2	2
Cystatin	41	15	83	23	12	7	10
Cyt_bd_oxida_I	2	2	2	2	2	1	2
Cyt_bd_oxida_II	2	2	2	2	2	1	1
Cyt-b5	81	62	121	92	22	13	11
CytB6-F_Fe-S	15	13	18	15	5	3	14
CYTH	25	23	49	46	12	11	21
Cytidylate_kin	20	15	31	24	8	6	15
Cytidylate_kin2	2	2	4	4	2	2	3
CytoC_RC	34	34	37	37	5	4	17
Cytochrom_B_C	82	77	147	138	16	12	45
Cytochrom_B559	42	42	170	168	11	10	22
Cytochrom_B559a	43	26	86	49	7	4	8
Cytochrom_B561	3	3	6	6	1	1	3
Cytochrom_B562	106	52	243	169	20	5	23
Cytochrom_C	289	284	576	570	74	59	49
Cytochrom_C_2	73	69	99	92	15	11	16
Cytochrom_C1	69	68	132	131	14	10	27
Cytochrom_c3_2	24	24	39	39	7	7	5
Cytochrom_C550	42	42	83	83	6	6	17
Cytochrom_C552	53	53	134	134	11	11	33
Cytochrom_CIII	49	49	60	60	17	17	13
Cytochrom_D1	31	28	77	59	8	6	20
Cytochrom_NNT	3	3	9	9	2	2	5
Cytochrome_B	82	82	147	147	16	13	79
Cytochrome_C554	6	6	20	20	3	3	4
Cytochrome_C7	41	41	63	63	14	14	20
Cytochrome_cB	1	1	1	1	1	1	1
Cytochrome_CBB3	107	107	195	193	46	41	27
Cytochrome_P460	3	3	4	4	2	2	3
Cytochrome-c551	1	1	2	2	1	1	5
Cytokin-bind	23	23	28	28	4	4	20
Cytomega_gL	3	1	3	1	1	1	1
Cytotoxic	5	5	8	7	1	1	4
CZB	2	2	4	4	1	1	1
CzcE	2	2	4	4	1	1	6
D123	4	2	6	2	1	1	3
Dabb	24	16	102	75	13	10	12
DAD	2	2	2	2	2	1	2
DAGK_acc	14	10	50	43	6	5	10
DAGK_cat	52	42	125	96	15	9	41
DAGK_prokar	19	14	87	58	1	1	14
DAHP_synth_1	124	114	415	369	21	18	49
DAHP_synth_2	26	26	49	49	5	4	22
Dak1	16	13	38	25	4	4	6
Dak2	7	7	13	13	4	4	7
Dala_Dala_lig_C	44	35	118	88	21	13	24
Dala_Dala_lig_N	47	26	129	60	24	12	15
DALR_1	16	2	20	2	8	2	2
DALR_2	6	1	10	1	4	1	1
DAN	4	3	13	7	3	3	5
DAO	115	115	259	259	36	30	81
DAO_C	8	5	14	10	4	1	7
DAP_epimerase	16	12	32	26	7	6	13
DAP3	7	6	7	6	5	3	2
DapB_C	31	28	85	75	22	11	23
DapB_N	37	32	98	84	27	14	23
DAPDH_C	19	15	40	29	5	5	14
DapH_N	3	3	10	6	3	3	5
Daxx	4	1	13	2	2	1	4
DBD_Tnp_Hermes	2	1	6	4	2	1	1
DBI_PRT	44	42	56	52	7	7	34
DbpA	5	2	5	2	4	2	2
DBR1	9	8	41	23	2	1	3
dCache_1	29	27	66	62	18	14	28
dCache_2	1	1	1	1	1	1	1
DCB	4	2	7	2	3	2	5
Dcc1	4	1	10	2	3	1	2
DCD	22	19	85	78	8	8	15
dCMP_cyt_deam_1	60	56	178	168	28	25	44
dCMP_cyt_deam_2	5	1	12	8	2	1	3
DCP1	15	2	26	2	6	2	2
DCP2	11	6	20	9	3	3	6
DcpS	13	12	36	32	4	4	16
DcpS_C	17	17	44	41	5	5	20
DcrB	2	2	4	3	2	2	4
DctP	105	100	203	192	70	59	71
DCX	15	4	28	6	5	3	3
DD_K	4	1	4	1	2	1	1
DDE_3	1	1	2	2	1	1	4
DDE_Tnp_1	6	6	6	6	1	1	5
DDOST_48kD	2	2	2	2	2	1	3
DDR	3	2	6	4	2	1	3
DdrB	3	1	15	2	2	1	1
DEAD	247	153	404	242	111	63	59
DEAD_2	16	7	16	7	6	5	5
DEAD_assoc	1	1	1	1	1	1	1
Death	36	9	95	26	26	8	10
Death_2	2	1	3	1	2	1	1
DED	19	2	40	2	11	2	2
Defensin_1	48	26	124	69	10	5	14
Defensin_beta	29	14	72	37	11	2	6
Defensin_beta_2	4	2	4	2	4	2	3
DegT_DnrJ_EryC1	60	56	166	145	31	27	43
DegV	14	14	22	22	13	13	18
Dehalogenase	6	6	17	17	2	2	9
DehI	7	5	32	24	3	3	5
Dehyd-heme_bind	9	9	9	9	3	3	2
Dehydratase_hem	5	5	22	22	2	2	4
Dehydratase_LU	10	10	20	20	2	2	10
Dehydratase_MU	13	13	26	26	4	4	8
Dehydratase_SU	10	1	20	2	2	1	1
DEK_C	2	1	2	1	2	1	2
DeoC	64	44	347	228	35	20	34
DeoRC	4	2	10	6	2	2	3
DEP	16	3	29	5	11	2	2
Dermcidin	3	1	5	3	1	1	1
Destabilase	4	4	6	5	2	2	4
Desulfoferrod_N	16	15	37	33	5	5	10
Desulfoferrodox	25	25	94	94	10	10	10
DFF40	1	1	1	1	1	1	3
DFP	8	6	18	15	5	4	8
Dfp1_Him1_M	3	1	16	1	1	1	1
DGOK	2	2	6	6	2	2	3
DHBP_synthase	30	26	52	45	9	9	14
DHC	3	3	3	3	2	2	2
DHDPS	173	151	564	478	61	46	68
DHFR_1	417	408	694	681	79	39	199
DHFR_2	8	6	8	6	1	1	3
DHH	48	43	88	74	30	17	26
DHHA1	40	24	74	39	26	9	19
DHHA2	14	11	30	21	7	6	12
DHHC	4	4	8	8	4	1	8
DHHW	2	2	3	3	2	2	5
DHNA	3	3	14	14	3	3	6
DHO_dh	170	169	296	292	22	17	160
DHOase	19	19	38	38	6	6	17
DHODB_Fe-S_bind	11	10	20	14	6	5	5
DHQ_synthase	28	27	57	55	13	11	22
DHquinase_I	41	33	91	74	15	11	38
DHquinase_II	67	60	565	502	15	11	45
DHR-2	6	2	8	2	3	2	2
Dicer_dimer	4	0	5	0	4	0	0
Diedel	2	2	2	2	1	1	5
DIL	17	5	33	14	6	4	5
DIM1	16	3	25	5	4	2	2
Dimer_Tnp_Tn5	6	2	6	2	1	1	3
Dimerisation	37	9	74	13	15	6	8
Dimerisation2	38	21	85	29	20	9	11
DinB	5	5	10	9	5	5	3
DinB_2	10	8	22	18	8	6	16
DinI	2	1	3	1	2	1	1
DIOX_N	90	67	120	87	12	10	51
Dioxygenase_C	85	85	448	422	18	18	57
Dioxygenase_N	30	30	52	51	12	12	36
Diphthami_syn_2	4	2	8	3	2	1	3
Diphthamide_syn	7	6	14	12	6	2	6
Diphtheria_C	11	7	19	12	3	2	6
Diphtheria_R	10	3	18	7	3	2	4
Diphtheria_T	10	1	18	1	3	1	1
Dirigent	2	2	4	4	2	2	7
DisA_N	9	7	21	16	3	2	8
DisA-linker	7	1	14	2	1	1	1
Disintegrin	51	21	85	42	28	12	5
Disulph_isomer	1	1	4	4	1	1	1
DIT1_PvcA	1	1	4	4	1	1	2
DivIC	6	2	11	2	6	1	2
DivIVA	4	1	12	1	3	1	1
DIX	7	4	29	13	7	3	4
DJ-1_PfpI	173	64	498	129	54	32	31
DKCLD	25	5	32	8	7	3	5
DLH	42	32	62	39	26	9	16
DltD	1	1	6	6	1	1	2
DM	2	2	4	4	2	2	1
DMP12	1	1	2	2	1	1	1
DmpG_comm	4	4	9	9	3	3	9
DMPK_coil	3	1	10	3	3	1	1
DMRL_synthase	50	40	1115	453	18	17	34
DMSP_lyase	10	10	15	15	6	5	13
DNA_alkylation	28	18	33	20	7	5	14
DNA_binding_1	35	10	45	10	12	5	7
DNA_gyraseA_C	10	2	16	4	7	2	4
DNA_gyraseB	51	21	116	57	15	8	10
DNA_gyraseB_C	58	34	129	62	13	6	6
DNA_ligase_A_C	12	5	14	7	9	3	5
DNA_ligase_A_M	25	19	34	22	13	13	12
DNA_ligase_A_N	13	4	15	5	8	1	3
DNA_ligase_aden	36	34	44	41	8	8	33
DNA_ligase_OB	27	0	33	0	16	0	0
DNA_ligase_OB_2	6	1	10	2	4	1	1
DNA_ligase_ZBD	10	9	14	13	7	7	2
DNA_methylase	63	59	95	79	15	13	17
DNA_mis_repair	15	7	34	7	5	4	4
DNA_pack_C	4	3	12	9	3	2	6
DNA_photolyase	49	34	76	51	15	14	23
DNA_pol_A	199	176	239	205	21	13	59
DNA_pol_A_exo1	171	141	231	164	30	18	26
DNA_pol_B	186	154	248	167	32	18	39
DNA_pol_B_2	8	6	25	14	1	1	7
DNA_pol_B_3	3	3	3	3	3	1	3
DNA_pol_B_exo1	176	127	238	134	24	15	25
DNA_pol_B_palm	495	388	568	425	17	15	94
DNA_pol_B_thumb	491	315	562	355	14	12	78
DNA_pol_E_B	6	3	18	8	5	3	7
DNA_pol_lambd_f	475	428	527	461	8	8	19
DNA_pol3_alpha	15	11	19	15	4	4	11
DNA_pol3_beta	77	36	195	66	30	8	14
DNA_pol3_beta_2	77	42	195	74	30	9	37
DNA_pol3_beta_3	77	40	195	67	30	9	37
DNA_pol3_delta	10	1	18	1	2	1	2
DNA_pol3_delta2	12	11	66	54	5	5	9
DNA_pol3_gamma3	10	1	49	1	2	1	2
DNA_PPF	12	5	27	5	4	2	2
DNA_primase_lrg	15	10	33	21	5	4	7
DNA_primase_S	28	24	49	40	13	11	19
DNA_processg_A	6	3	18	6	4	3	2
DNA_RNApol_7kD	187	180	205	198	31	12	2
DNA_topoisoIV	86	72	185	154	25	18	48
Dna2	3	3	5	5	1	1	2
DnaB	18	4	78	8	10	3	5
DnaB_2	2	2	3	3	2	2	2
DnaB_bind	21	4	39	6	11	4	4
DnaB_C	24	12	89	36	9	6	13
DnaG_DnaB_bind	3	1	6	1	2	1	1
DnaGprimase_HBD	1	1	2	2	1	1	1
DnaI_N	3	1	8	1	2	1	1
DnaJ	57	3	98	6	38	3	3
DnaJ_C	15	1	42	1	9	1	1
DnaJ_CXXCXGXG	6	6	13	12	6	5	1
DNAP_B_exo_N	3	3	3	3	3	1	1
DNase_II	2	2	4	4	1	1	2
DNase-RNase	2	1	4	2	1	1	2
dNK	75	67	203	193	12	6	57
DNMT1-RFD	8	8	10	10	4	3	4
DOCK-C2	3	2	4	3	3	2	2
Dockerin_1	44	20	95	32	27	13	10
Dodecin	31	31	141	133	7	7	23
DOMON	1	1	2	2	1	1	1
DOPA_dioxygen	3	3	8	8	2	2	8
DOT1	29	29	41	41	2	2	34
DotU	4	4	7	6	3	3	4
DpaA_N	3	2	14	5	3	2	2
DPBB_1	30	21	41	26	13	6	12
DP-EP	10	5	23	9	1	1	8
DpnI	2	2	3	3	2	2	5
DPPIV_N	170	151	430	348	32	16	124
DPRP	4	4	7	7	2	2	4
Dpy-30	4	3	26	9	1	1	6
DRE2_N	3	1	4	1	2	1	1
Drf_FH1	2	1	5	1	1	1	2
Drf_FH3	11	3	23	6	5	1	4
Drf_GBD	14	4	27	5	7	3	5
DRMBL	6	6	6	6	2	2	6
DrrA_P4M	8	4	16	7	2	1	3
DrsE	8	2	31	2	9	2	2
DrsE_2	2	2	10	10	2	2	4
DS	6	6	12	12	3	3	4
DSBA	76	45	164	91	33	24	39
DsbB	10	7	13	10	3	2	2
DsbC	10	2	15	2	4	1	3
DsbC_N	22	13	47	21	9	7	6
dsDNA_bind	6	1	6	1	3	1	1
D-ser_dehydrat	15	11	25	19	5	4	13
DSHCT	16	6	19	7	7	3	4
DSL	13	8	28	15	6	4	6
DSPc	84	68	166	126	46	38	30
DsrC	8	5	14	11	7	5	3
DsrD	4	2	13	3	3	1	1
DsrH	5	1	13	1	3	1	1
dsrm	91	6	123	10	43	3	5
DSS1_SEM1	41	1	46	1	6	1	1
dTDP_sugar_isom	29	24	76	55	13	12	25
DUF1009	2	2	2	2	1	1	3
DUF1048	3	2	4	3	3	2	3
DUF1054	2	2	2	2	2	2	4
DUF106	1	1	4	1	1	1	1
DUF1079	1	1	2	2	1	1	2
DUF108	3	3	4	4	2	2	2
DUF1080	25	24	38	36	12	12	23
DUF1081	1	1	1	1	1	1	2
DUF1093	3	1	4	2	3	2	2
DUF1100	3	2	8	4	2	2	5
DUF1104	1	1	1	1	1	1	1
DUF111	1	1	1	1	1	1	2
DUF1115	9	3	12	5	2	2	3
DUF1116	1	1	4	4	1	1	1
DUF1122	4	2	9	5	1	1	4
DUF1134	1	1	2	2	1	1	3
DUF1188	9	7	44	25	2	2	12
DUF1198	1	1	1	1	1	1	1
DUF1205	27	18	52	31	12	11	12
DUF1214	4	2	13	8	3	2	5
DUF1217	1	1	2	2	2	1	1
DUF1241	11	2	35	4	4	2	2
DUF1244	2	2	4	4	2	2	5
DUF1246	9	9	19	19	3	3	10
DUF1254	3	1	9	4	2	1	1
DUF1255	3	1	4	1	3	1	2
DUF128	1	1	2	2	1	1	1
DUF1285	2	2	3	2	2	2	3
DUF1297	9	9	19	19	3	3	10
DUF1325	11	7	16	12	2	2	5
DUF1330	5	4	42	19	4	3	10
DUF1338	3	3	6	6	3	3	8
DUF1343	2	2	3	3	2	2	5
DUF1348	1	1	4	4	1	1	2
DUF1349	12	11	20	17	10	4	12
DUF1357_C	7	3	11	4	5	2	4
DUF1364	1	1	1	1	1	1	3
DUF1374	4	1	13	3	3	1	1
DUF1394	2	2	2	2	1	1	2
DUF1425	2	2	4	4	2	2	2
DUF1428	1	1	2	1	1	1	1
DUF1439	1	1	2	2	1	1	1
DUF1460	5	2	6	2	3	1	3
DUF1465	3	1	4	2	3	1	1
DUF1471	6	1	9	2	4	1	2
DUF1479	4	3	4	3	3	3	7
DUF1485	1	1	1	1	1	1	5
DUF1487	4	3	14	10	3	2	6
DUF1488	1	1	1	1	1	1	1
DUF1491	3	1	7	5	2	1	1
DUF1507	4	2	9	3	4	2	2
DUF1537	7	4	11	5	5	3	4
DUF1543	1	1	8	1	1	1	1
DUF1566	1	1	1	1	1	1	3
DUF1573	5	2	8	3	3	2	2
DUF1593	1	1	1	1	1	1	6
DUF16	23	4	50	11	15	5	6
DUF1611	2	2	6	6	2	2	4
DUF1611_N	2	1	6	4	2	1	1
DUF1617	1	1	2	2	1	1	1
DUF1653	1	1	2	2	1	1	1
DUF1669	2	2	6	6	2	2	2
DUF1684	4	1	6	2	2	1	2
DUF1697	1	1	4	4	1	1	3
DUF1705	2	1	3	1	2	1	2
DUF1706	6	5	10	9	6	1	9
DUF1713	11	6	11	6	7	3	1
DUF1729	9	8	42	39	6	3	2
DUF1730	5	5	15	15	2	2	4
DUF1731	4	2	11	9	4	2	2
DUF1735	4	3	5	4	4	3	4
DUF1743	5	5	8	8	2	2	10
DUF1749	1	1	2	2	1	1	1
DUF1775	1	1	1	1	1	1	2
DUF179	8	1	8	1	6	1	1
DUF1794	13	8	18	11	4	4	7
DUF1798	4	2	5	3	3	2	2
DUF1801	3	2	5	4	3	2	5
DUF1806	1	1	1	1	1	1	2
DUF1810	1	1	1	1	1	1	2
DUF1811	2	1	2	1	2	1	2
DUF1818	2	2	5	5	2	2	5
DUF1824	1	1	3	3	1	1	4
DUF1827	1	1	4	3	1	1	2
DUF1831	1	1	1	1	1	1	2
DUF1846	1	1	4	2	1	1	1
DUF1849	1	1	4	4	1	1	2
DUF1861	7	5	11	9	3	2	6
DUF1864	10	9	12	9	2	2	8
DUF1870	2	1	3	1	2	1	1
DUF1871	2	1	2	1	2	1	2
DUF1874	4	1	8	1	4	1	1
DUF1876	3	2	3	2	3	2	3
DUF1878	2	1	4	3	2	1	4
DUF1882	1	1	1	1	1	1	1
DUF1883	1	1	1	1	1	1	1
DUF1884	1	1	1	1	1	1	1
DUF1885	1	1	1	1	1	1	1
DUF1887	1	1	1	1	1	1	3
DUF1897	6	3	6	3	3	1	4
DUF1899	3	1	3	1	2	1	1
DUF190	2	2	4	4	2	2	3
DUF1904	2	1	4	2	2	1	1
DUF1905	1	1	1	1	1	1	2
DUF1906	5	5	7	7	2	2	8
DUF1907	3	1	8	2	2	1	2
DUF1910	1	1	3	2	1	1	1
DUF1911	1	1	3	2	1	1	1
DUF192	2	2	4	4	2	2	3
DUF1924	7	7	17	17	2	2	6
DUF1925	4	4	9	8	2	2	6
DUF1926	3	3	5	5	1	1	3
DUF1929	18	12	20	13	3	3	6
DUF1931	4	2	11	9	3	2	3
DUF1932	3	1	4	1	3	1	1
DUF1934	1	1	1	1	1	1	1
DUF1936	4	2	6	4	3	1	2
DUF1938	1	1	1	1	1	1	1
DUF1939	32	30	33	31	9	9	11
DUF1943	1	1	1	1	1	1	2
DUF1944	1	1	1	1	1	1	2
DUF1947	6	2	17	13	4	2	4
DUF1948	1	1	1	1	1	1	3
DUF1952	1	1	4	2	1	1	2
DUF1956	10	6	26	16	8	5	9
DUF1957	7	4	8	5	4	3	3
DUF1961	1	1	4	4	1	1	2
DUF1965	4	3	7	6	2	1	4
DUF1968	334	60	518	72	193	6	18
DUF1971	3	1	13	4	3	1	1
DUF1989	3	3	7	7	2	2	5
DUF1993	2	2	6	6	2	2	4
DUF2000	1	1	2	2	1	1	1
DUF2018	7	1	12	1	3	1	1
DUF2019	3	1	6	1	3	1	1
DUF2020	1	1	2	2	1	1	1
DUF2027	1	1	1	1	1	1	1
DUF2059	2	2	3	2	1	1	2
DUF2063	1	1	1	1	1	1	1
DUF2064	1	1	1	1	1	1	1
DUF2088	4	4	8	8	4	4	8
DUF2094	1	1	2	1	1	1	2
DUF211	3	2	29	21	3	2	2
DUF2118	1	1	6	6	1	1	2
DUF2124	1	1	5	5	1	1	1
DUF2147	1	1	2	2	1	1	1
DUF2154	1	1	1	1	1	1	2
DUF2156	5	5	12	11	4	4	9
DUF218	1	1	2	2	1	1	2
DUF2200	1	1	1	1	1	1	1
DUF2202	7	5	9	5	4	2	4
DUF2205	9	1	17	2	9	1	1
DUF2219	1	1	2	2	1	1	3
DUF2236	2	2	4	4	1	1	4
DUF2237	3	1	4	2	4	2	1
DUF2258	5	4	22	10	3	2	4
DUF2263	4	2	4	2	1	1	2
DUF2267	1	1	1	1	1	1	1
DUF2291	1	1	4	2	1	1	1
DUF2331	5	5	8	8	5	2	6
DUF2383	8	6	126	106	5	3	6
DUF2437	14	5	26	8	8	5	4
DUF2442	3	2	5	2	3	2	2
DUF2443	1	1	6	5	1	1	1
DUF2470	7	3	17	9	6	3	4
DUF2498	1	1	2	2	1	1	2
DUF2520	3	3	6	5	3	3	3
DUF2529	2	1	3	2	2	1	2
DUF2538	1	1	2	2	1	1	1
DUF2540	1	1	1	1	1	1	1
DUF2559	4	1	7	2	3	1	1
DUF257	1	1	6	3	1	1	1
DUF2582	3	1	5	1	3	1	1
DUF2584	1	1	8	8	1	1	1
DUF2587	8	1	56	2	3	1	2
DUF2666	1	1	1	1	1	1	1
DUF269	2	1	3	1	2	1	2
DUF2757	1	1	1	1	1	1	1
DUF2790	1	1	1	1	1	1	1
DUF2807	4	4	11	11	4	4	6
DUF2815	6	5	9	6	6	3	7
DUF2853	1	1	4	2	1	1	1
DUF2935	3	3	30	28	3	3	3
DUF296	7	5	11	9	7	5	8
DUF2961	1	1	2	2	1	1	4
DUF3013	1	1	2	2	1	1	2
DUF302	2	2	4	3	2	2	2
DUF305	10	7	16	12	5	4	7
DUF3069	1	1	1	1	1	1	1
DUF3131	5	5	11	11	4	4	10
DUF316	36	1	48	2	9	1	1
DUF3195	1	1	2	2	1	1	5
DUF3197	3	1	4	1	1	1	1
DUF3201	1	1	1	1	1	1	1
DUF3206	1	1	1	1	1	1	1
DUF3208	3	1	6	1	1	1	1
DUF3211	2	1	2	1	1	1	1
DUF3218	1	1	8	7	1	1	3
DUF3221	2	1	2	1	1	1	1
DUF3224	2	2	4	4	2	2	2
DUF3225	2	2	6	6	2	2	3
DUF3227	1	1	4	4	1	1	2
DUF3228	2	1	6	4	2	1	1
DUF3231	1	1	2	2	1	1	1
DUF3232	1	1	2	2	1	1	3
DUF3234	1	1	12	10	1	1	2
DUF3235	1	1	2	1	1	1	1
DUF3236	6	5	22	18	3	3	7
DUF3237	3	2	13	2	3	2	4
DUF3238	1	1	6	6	1	1	1
DUF3240	1	1	1	1	1	1	2
DUF3242	1	1	1	1	1	1	2
DUF3244	5	2	10	3	5	2	2
DUF3253	1	1	1	1	1	1	2
DUF3256	1	1	2	1	1	1	1
DUF3258	5	5	6	5	2	2	6
DUF326	14	6	36	7	7	4	3
DUF327	6	1	18	1	5	1	1
DUF3276	1	1	2	2	1	1	2
DUF3298	5	1	7	2	5	1	1
DUF3299	1	1	1	1	1	1	2
DUF331	10	1	10	1	2	1	1
DUF3327	5	2	13	3	2	2	4
DUF3337	8	1	13	2	1	1	1
DUF3349	5	1	7	2	4	1	3
DUF3361	3	2	5	3	2	1	2
DUF3364	33	7	83	13	5	2	10
DUF3365	3	3	4	4	3	3	3
DUF3371	4	1	7	1	2	1	1
DUF3372	39	29	49	34	24	10	8
DUF3378	6	1	6	1	3	1	1
DUF3385	22	4	34	5	11	1	2
DUF3391	4	1	7	2	1	1	2
DUF3393	4	1	8	2	1	1	2
DUF3404	1	1	1	1	1	1	3
DUF3410	3	2	11	3	3	2	4
DUF3412	4	4	14	13	2	2	4
DUF3416	24	11	63	22	4	4	12
DUF3421	7	6	28	22	5	3	6
DUF3439	52	12	97	21	28	4	9
DUF3445	3	3	3	3	1	1	3
DUF3449	2	1	2	1	1	1	1
DUF3453	14	3	22	3	3	1	1
DUF3458	74	56	74	56	5	5	9
DUF3458_C	74	74	74	74	5	5	50
DUF3459	24	14	27	15	10	6	11
DUF346	8	8	9	9	3	3	12
DUF3470	32	1	39	1	1	1	1
DUF3471	1	1	1	1	1	1	2
DUF3472	2	2	2	2	1	1	5
DUF3480	1	1	1	1	1	1	2
DUF3494	13	9	18	13	9	5	9
DUF35_N	6	6	21	21	6	3	5
DUF3501	1	1	2	2	1	1	2
DUF3502	29	26	58	55	8	8	17
DUF3506	2	1	4	2	2	1	1
DUF3520	1	1	1	1	1	1	5
DUF3539	3	1	6	1	2	1	1
DUF357	6	2	8	2	4	2	3
DUF3585	8	2	9	2	4	2	1
DUF3591	3	2	5	2	2	2	2
DUF3598	1	1	2	2	1	1	2
DUF3599	1	1	1	1	1	1	1
DUF3600	2	2	4	4	2	2	3
DUF3605	1	1	1	1	1	1	3
DUF364	2	2	6	6	2	2	4
DUF3642	2	2	2	2	2	2	5
DUF366	3	1	8	6	3	1	2
DUF3663	1	1	1	1	1	1	1
DUF3666	5	2	22	14	4	2	3
DUF3692	8	4	9	4	1	1	4
DUF3749	5	5	5	5	1	1	7
DUF3799	7	3	8	4	5	3	8
DUF3804	1	1	1	1	1	1	1
DUF3805	1	1	2	2	1	1	2
DUF3806	1	1	2	2	1	1	2
DUF3809	2	1	22	2	1	1	2
DUF3819	7	3	9	4	4	3	4
DUF3822	1	1	1	1	1	1	3
DUF3823	5	4	19	17	5	4	6
DUF3826	3	2	4	2	3	2	5
DUF3828	5	1	11	2	4	1	2
DUF3830	2	1	10	4	2	1	1
DUF3834	1	1	1	1	1	1	4
DUF3836	3	2	4	2	3	2	5
DUF3837	1	1	4	4	1	1	2
DUF3845	1	1	2	2	1	1	1
DUF3850	1	1	2	2	1	1	2
DUF3856	3	1	11	6	3	1	2
DUF3857	1	1	2	2	1	1	2
DUF3858	1	1	2	2	1	1	1
DUF3859	1	1	2	2	1	1	2
DUF386	3	3	10	10	2	2	5
DUF3860	1	1	1	1	1	1	4
DUF3861	1	1	2	1	1	1	1
DUF3862	1	1	1	1	1	1	2
DUF3863	1	1	1	1	1	1	1
DUF3864	1	1	1	1	1	1	1
DUF3865	2	1	2	1	1	1	1
DUF3869	2	2	2	2	2	2	3
DUF3872	3	1	4	2	3	1	2
DUF3882	2	2	4	4	1	1	3
DUF3887	2	1	3	2	1	1	3
DUF4015	1	1	2	2	1	1	3
DUF402	3	3	4	4	2	2	6
DUF4038	4	4	21	20	3	3	11
DUF4089	2	1	4	1	2	1	1
DUF4091	8	8	13	13	2	2	7
DUF4097	2	1	22	6	2	1	3
DUF410	26	3	41	7	5	2	3
DUF4101	6	2	14	3	4	2	2
DUF4111	4	3	7	6	4	1	7
DUF4135	1	1	1	1	1	1	1
DUF4136	2	2	2	2	2	2	3
DUF4147	2	1	3	1	2	1	2
DUF4152	9	5	29	12	2	2	1
DUF4154	11	10	25	18	1	1	7
DUF4159	1	1	1	1	1	1	1
DUF416	7	6	7	6	7	3	8
DUF4163	5	2	7	3	5	2	4
DUF4208	4	1	5	1	4	1	1
DUF421	1	1	4	3	1	1	1
DUF4213	2	2	6	6	2	2	3
DUF4221	3	1	3	1	3	1	3
DUF4242	2	1	4	2	1	1	2
DUF4251	2	1	3	1	2	1	2
DUF4265	1	1	2	2	1	1	2
DUF4298	3	1	6	1	2	1	2
DUF43	2	2	3	3	2	2	3
DUF4309	1	1	1	1	1	1	2
DUF433	5	3	19	5	3	2	2
DUF4348	3	3	7	7	3	3	8
DUF4352	4	3	5	3	4	3	6
DUF4354	2	2	3	3	1	1	3
DUF436	1	1	3	1	1	1	1
DUF4361	5	4	10	6	4	4	3
DUF4375	2	1	4	2	1	1	4
DUF4392	6	6	32	32	1	1	5
DUF4393	1	1	3	3	1	1	2
DUF4398	1	1	4	4	1	1	2
DUF442	4	3	9	8	3	2	4
DUF4423	1	1	1	1	1	1	1
DUF4424	1	1	1	1	1	1	1
DUF4426	1	1	4	4	1	1	2
DUF4430	16	15	28	25	5	5	10
DUF4432	1	1	3	3	1	1	4
DUF4434	6	4	39	21	3	2	10
DUF4437	1	1	2	2	1	1	2
DUF4438	2	2	35	35	1	1	3
DUF4440	20	18	50	39	19	15	18
DUF4442	2	1	4	1	2	1	1
DUF4445	2	2	6	6	1	1	5
DUF4447	1	1	4	4	1	1	1
DUF4465	2	2	2	2	2	2	4
DUF4466	1	1	2	1	1	1	1
DUF4467	1	1	2	2	1	1	2
DUF4468	2	1	3	2	2	1	2
DUF447	5	5	13	13	5	5	5
DUF4478	4	2	14	6	2	2	2
DUF448	1	1	1	1	1	1	1
DUF4488	3	3	14	14	3	3	5
DUF45	7	7	12	12	3	3	8
DUF452	2	1	4	1	1	1	2
DUF4537	25	15	32	19	12	4	14
DUF4595	2	1	3	2	2	1	3
DUF4623	1	1	1	1	1	1	1
DUF4627	1	1	1	1	1	1	1
DUF4649	1	1	8	8	1	1	4
DUF465	12	4	43	5	6	2	4
DUF4738	1	1	2	2	1	1	2
DUF4743	1	1	2	2	1	1	2
DUF4782	7	3	16	6	7	1	2
DUF4783	4	3	8	4	4	3	8
DUF4784	1	1	2	2	1	1	3
DUF4785	1	1	2	2	1	1	3
DUF480	3	2	7	4	3	2	2
DUF4817	5	0	11	0	1	0	0
DUF4822	2	2	2	2	2	2	4
DUF484	2	1	6	2	2	1	1
DUF4841	1	1	1	1	1	1	1
DUF4842	1	1	1	1	1	1	3
DUF4844	1	1	1	1	1	1	1
DUF4847	2	1	3	1	2	1	4
DUF4848	1	1	1	1	1	1	2
DUF4849	4	2	4	2	3	1	2
DUF4853	1	1	2	2	1	1	3
DUF4875	1	1	3	3	1	1	2
DUF4876	1	1	1	1	1	1	3
DUF4878	1	1	4	4	1	1	3
DUF4883	1	1	1	1	1	1	1
DUF4886	1	1	1	1	1	1	1
DUF489	2	2	2	2	1	1	4
DUF4904	1	1	4	4	1	1	2
DUF4909	1	1	1	1	1	1	2
DUF4910	70	67	82	71	9	8	10
DUF4916	1	1	4	4	1	1	3
DUF4927	109	1	195	13	10	2	2
DUF4931	2	2	3	3	2	2	4
DUF4957	2	2	6	6	2	1	4
DUF4958	2	2	2	2	1	1	2
DUF4962	6	6	12	12	2	2	10
DUF4968	48	37	97	58	9	9	12
DUF4973	4	4	9	4	3	3	2
DUF4974	6	2	22	2	4	2	2
DUF4976	29	20	82	41	20	10	17
DUF498	9	2	12	3	8	2	3
DUF4981	65	50	302	197	7	3	6
DUF4982	17	11	35	14	13	5	9
DUF4990	4	1	8	1	4	1	1
DUF4996	1	1	1	1	1	1	2
DUF5005	1	1	1	1	1	1	1
DUF5011	13	5	19	5	6	2	3
DUF5018	4	3	6	4	4	3	9
DUF5037	1	1	2	2	1	1	1
DUF5043	1	1	2	2	1	1	2
DUF5050	5	3	23	11	3	3	4
DUF5051	5	5	10	10	2	2	3
DUF5060	4	1	6	1	3	1	1
DUF5065	1	1	2	2	1	1	3
DUF5066	1	1	3	2	1	1	2
DUF5068	1	1	2	2	1	1	2
DUF5070	2	1	2	1	1	1	1
DUF5071	3	2	5	3	1	1	2
DUF5073	1	1	1	1	1	1	1
DUF5074	3	2	7	5	3	2	4
DUF5076	1	1	4	4	1	1	5
DUF5077	2	2	2	2	1	1	5
DUF5086	1	1	3	3	1	1	1
DUF5089	24	13	68	26	4	2	7
DUF5103	1	1	1	1	1	1	4
DUF5105	1	1	1	1	1	1	1
DUF5107	1	1	3	3	1	1	2
DUF5109	1	1	3	3	1	1	4
DUF5110	88	52	135	70	24	13	17
DUF5115	1	1	1	1	1	1	3
DUF5119	1	1	1	1	1	1	1
DUF5128	1	1	1	1	1	1	1
DUF520	2	1	4	2	2	1	3
DUF525	5	3	10	7	5	3	3
DUF5306	1	1	2	2	1	1	1
DUF5323	7	3	7	3	2	2	1
DUF5328	2	1	8	3	1	1	1
DUF5348	1	1	2	2	1	1	1
DUF559	1	1	1	1	1	1	1
DUF572	4	3	4	3	2	1	1
DUF576	1	1	4	1	1	1	1
DUF592	8	5	13	6	2	2	4
DUF600	2	2	4	4	1	1	2
DUF608	10	10	11	11	2	2	12
DUF615	2	1	5	1	2	1	2
DUF659	2	1	6	3	2	1	1
DUF664	2	2	3	3	2	2	4
DUF692	1	1	1	1	1	1	3
DUF72	3	3	4	4	2	2	4
DUF758	3	3	4	4	3	3	3
DUF823	1	1	1	1	1	1	1
DUF836	5	1	7	2	4	1	1
DUF839	5	5	8	8	1	1	9
DUF853	1	1	2	2	1	1	2
DUF859	6	1	76	1	1	1	3
DUF87	1	1	2	2	1	1	2
DUF871	2	1	2	1	2	1	2
DUF885	3	3	6	6	3	3	9
DUF89	7	7	11	11	4	4	9
DUF892	9	6	23	13	9	6	8
DUF902	67	16	115	18	8	4	7
DUF903	8	1	34	6	7	1	1
DUF915	43	36	86	66	9	8	29
DUF924	3	1	5	2	2	1	2
DUF927	1	1	2	2	1	1	2
DUF937	1	1	1	1	1	1	1
DUF971	15	13	20	18	4	2	6
DUF993	1	1	1	1	1	1	1
Duffy_binding	27	16	35	19	13	8	10
Dus	12	12	19	19	5	5	9
DUSP	12	6	19	8	5	3	8
dUTPase	121	109	333	304	30	25	39
dUTPase_2	17	14	33	29	8	6	14
DXP_redisom_C	72	68	150	136	17	10	50
DXP_reductoisom	72	66	150	125	17	11	43
DXP_synthase_N	23	19	55	37	7	5	14
DXPR_C	73	62	160	112	18	9	48
Dynamin_M	30	17	141	32	9	7	9
Dynamin_N	46	30	162	49	15	12	21
Dynamitin	7	1	21	1	7	1	1
Dynein_heavy	14	1	23	2	4	1	1
Dynein_IC2	11	1	24	3	10	1	1
Dynein_light	36	9	82	10	13	3	7
Dyp_perox	47	46	103	102	19	17	34
DZF	5	4	13	7	2	2	7
E_raikovi_mat	6	1	6	1	5	1	1
E1_4HB	26	9	55	14	7	3	8
E1_DerP2_DerF2	39	32	81	62	13	12	33
E1_dh	55	53	136	116	7	7	27
E1_FCCH	13	6	22	8	5	3	4
E1_UFD	10	6	18	9	3	2	6
E1-E2_ATPase	134	109	175	135	19	9	43
E2_bind	12	3	30	4	1	1	2
E2R135	11	1	17	2	5	1	1
E3_binding	33	1	52	1	11	1	1
E6	8	8	11	11	3	3	3
E7	5	3	7	5	4	2	1
EABR	4	1	30	6	1	1	1
EAL	55	43	92	71	24	18	20
EamA	1	1	6	5	1	1	2
EB_dh	1	1	1	1	1	1	2
EB1	28	6	78	11	7	3	6
EBA-175_VI	1	1	2	1	1	1	1
Ebola_NP	23	6	67	17	11	6	4
Ebp2	7	1	8	1	7	1	1
EBV-NA1	11	4	57	25	6	3	4
EBV-NA3	13	2	20	2	6	1	1
ECF_trnsprt	10	6	21	15	7	4	3
ECH_1	204	160	797	594	125	88	80
ECH_2	7	3	9	4	5	3	8
Eco57I	16	14	29	25	5	3	9
EcoRI	8	1	10	1	1	1	1
EcoRII-C	5	2	13	2	3	2	2
Ecotin	20	7	37	11	2	2	6
ECR1_N	22	3	62	3	10	2	2
ecTbetaR2	14	6	35	13	4	2	6
Ectoine_synth	2	1	5	1	1	1	1
EF_assoc_1	10	4	13	4	4	2	2
EF_assoc_2	6	4	6	4	2	2	3
EF_TS	23	4	34	8	6	3	4
EF1_GNE	11	4	13	4	5	1	4
EFF-AFF	4	3	4	3	1	1	3
EFG_C	131	16	187	20	35	3	6
EFG_II	132	25	188	32	37	6	7
EFG_IV	107	15	150	19	27	4	5
EF-G-binding_N	7	3	12	6	3	3	7
EF-hand_1	350	223	730	467	96	58	59
EF-hand_10	11	1	21	1	2	1	2
EF-hand_11	2	1	8	4	1	1	1
EF-hand_3	3	1	3	1	2	1	1
EF-hand_4	22	15	22	15	9	3	2
EF-hand_5	13	4	21	7	9	4	3
EF-hand_6	76	40	237	75	32	12	20
EF-hand_7	792	589	1342	906	240	125	89
EF-hand_8	195	105	398	166	59	36	29
EFhand_Ca_insen	12	1	17	1	7	1	1
EF-hand_like	19	1	31	1	5	1	1
EFP	11	1	23	2	9	1	1
EFP_N	28	10	42	13	19	7	8
EGF	344	195	527	314	56	30	39
EGF_2	38	14	54	15	17	3	3
EGF_3	12	3	18	5	9	2	3
EGF_alliinase	18	10	29	11	6	5	3
EGF_CA	58	36	76	51	16	11	12
EGF_MSP1_1	8	2	12	4	6	2	3
Egg_lysin	13	4	29	7	4	1	6
EHN	7	5	15	11	4	3	9
EI24	1	1	2	2	1	1	3
EIF_2_alpha	21	1	24	1	7	1	1
eIF_4EBP	22	4	34	5	5	2	5
eIF_4G1	1	1	1	1	1	1	1
eIF-1a	49	10	59	11	22	3	6
eIF2_C	46	10	57	14	8	1	9
eIF2A	11	2	15	3	8	2	2
[truncated: 4,515 more rows]

## Sheet: ClanNucleicAcids
ClanID	Pfams in Clan	Pfams in Clan in PDB	Pfams with bound nucleic acid in PDB	UniProts with Clan domain in PDB	UniProts with bound nucleic acid in PDB	Pfams in Clan in Human proteome	Pfams with human UniProts in PDB	Pfams with human UniProts with bound nucleic acid in PDB	UniProts in Clan in human proteome	Human UniProts in Clan in PDB	Human UniProts with bound nucleic acid in PDB
Cupin	61	52	5	504	11	28	23	2	126	66	2
5_3_exonuc_C	4	3	3	18	9	2	2	2	8	4	4
PIN	18	11	5	73	12	8	4	1	28	7	3
Tudor	22	21	5	160	6	17	17	2	104	81	2
P-loop_NTPase	217	178	51	1788	174	112	74	12	899	318	20
ACT	11	11	2	77	2	2	2	0	8	4	0
WRKY-GCM1	6	4	3	7	3	2	1	0	6	1	0
GT-B	45	33	4	191	2	18	8	0	52	15	0
Bet_V_1_like	17	14	1	176	1	5	5	0	30	17	0
HTH	256	199	110	1835	344	76	76	26	578	250	72
Beta_propeller	71	51	9	460	66	41	28	4	445	102	10
MBD-like	10	6	4	21	12	2	1	1	15	7	5
CDA	18	9	3	67	8	6	6	2	23	14	6
TIM_barrel	59	55	4	885	5	22	17	0	45	26	0
HUP	31	29	11	370	27	18	11	1	44	18	1
Acetyltrans	39	29	1	344	1	17	10	0	49	29	0
Leu-IlvD	9	9	1	85	1	3	3	0	28	11	0
TPR	133	109	26	652	41	98	74	11	428	153	9
AlbA	4	4	2	22	3	3	2	0	12	2	0
PLP_aminotran	16	15	3	468	2	8	7	1	42	23	1
Ank	7	5	3	113	1	5	5	3	260	42	1
DALR	3	3	3	40	11	3	2	0	12	2	0
Met_repress	35	24	6	75	13	1	1	0	1	1	0
RNase_H	52	27	18	219	64	14	9	7	82	20	9
DNA_b-psBarrel	3	2	2	9	3	0	0	0	0	0	0
PheT-TilS	2	2	2	11	2	1	1	0	2	1	0
OB	70	58	31	614	203	33	25	10	98	55	14
BRCT-like	8	8	1	48	1	6	5	1	25	22	1
Trefoil	20	19	2	196	6	10	9	2	79	30	2
IHF-likeDNA-bdg	3	3	2	32	10	0	0	0	0	0	0
PDDEXK	127	74	45	225	64	14	6	4	25	10	6
IIaaRS-ABD	3	3	2	56	11	3	1	1	16	8	1
Viral_ssRNA_CP	26	24	10	253	13	0	0	0	0	0	0
Ig	26	22	5	996	6	19	19	4	796	507	2
Histone	15	14	6	156	63	13	12	5	74	51	26
RAMPS-Cas5-like	10	9	7	45	14	0	0	0	0	0	0
HIT	8	7	3	46	3	5	4	1	9	6	1
Cyclin	10	10	2	38	6	9	8	1	44	23	2
HAD	23	19	2	295	4	17	11	0	83	27	0
Thioredoxin	53	43	5	821	10	34	23	3	141	101	4
PseudoU_synth	7	6	5	24	7	6	3	0	12	4	0
DNA_clamp	13	13	7	65	4	5	5	2	6	4	1
S5	17	17	6	273	93	10	9	3	30	26	5
DNA_ligase	5	5	3	46	5	2	2	1	7	7	2
NADP_Rossmann	198	165	17	2854	37	102	73	6	365	200	5
NTP_transf	26	16	8	94	25	10	6	3	31	14	6
post-AAA	5	5	3	16	4	2	0	0	5	0	0
DNA_pol_B-like	4	2	2	27	14	2	1	1	4	1	1
HHH	20	16	10	144	42	10	10	7	31	28	14
AEP	2	1	1	13	3	1	1	1	2	2	1
DNA_primase_lrg	2	1	1	4	1	1	1	1	1	1	1
DprA	5	5	1	26	1	0	0	0	0	0	0
Acylphosphatase	3	3	1	31	2	2	2	1	7	2	1
RRM	25	18	13	283	73	18	16	6	254	162	38
EF-G_C	7	7	5	48	17	5	3	3	9	5	4
TBP-like	5	5	3	20	8	2	2	2	4	2	2
C2H2-zf	37	31	12	167	33	30	19	8	792	93	15
Ferritin	24	20	1	216	1	5	5	1	9	9	1
ssDNA_NP_VP	4	4	4	53	8	0	0	0	0	0	0
DSRM	7	6	4	95	48	7	4	3	31	19	5
DBL	2	2	1	16	1	0	0	0	0	0	0
KOW	6	6	6	215	149	6	6	5	17	14	11
SPOUT	13	11	2	98	3	4	4	0	8	6	0
PUA	11	11	5	75	14	7	7	3	20	13	5
HeH	6	6	2	33	3	3	3	1	30	17	2
His-Me_finger	23	12	9	59	17	5	3	2	21	6	3
Endonuclease	2	2	1	9	1	2	2	0	2	2	0
DNase_I-like	2	2	1	59	9	1	1	1	28	13	3
H2TH	3	3	3	64	44	3	3	3	5	3	3
4Fe-4S	27	18	3	143	2	8	3	0	8	3	0
DNA-mend	8	4	4	25	10	2	1	1	7	1	1
l-integrase_N	6	5	4	31	7	1	1	1	1	1	1
S15_NS1	4	4	2	82	38	2	2	1	12	12	2
GAD	3	2	1	10	3	1	1	0	1	1	0
Zn_Beta_Ribbon	81	48	20	421	178	37	28	13	215	91	29
FKBP	9	9	1	112	1	5	5	1	29	22	1
Intron-mat_II	2	2	2	2	2	0	0	0	0	0	0
EFTPs	7	6	4	166	84	5	4	3	28	13	6
GCS	9	7	1	67	4	4	2	0	8	5	0
GatB_YqeY	2	2	1	9	4	1	0	0	1	0	0
HD_PDEase	10	9	2	103	4	6	6	0	26	24	0
HMG-box	8	4	2	45	14	5	4	2	59	17	5
HRDC-like	3	3	1	24	1	2	2	0	5	4	0
Sm-like	5	4	2	106	47	3	2	1	25	18	14
Plasmid-antitox	12	10	3	41	3	0	0	0	0	0	0
PKinase	34	23	4	654	5	15	13	1	559	328	1
Homing_endonuc	7	6	4	30	15	0	0	0	0	0	0
H-int	7	5	2	28	4	2	2	1	4	4	1
SAM	8	7	2	87	2	5	4	0	115	52	0
4H_Cytokine	29	28	1	89	1	28	28	1	61	49	1
KH	11	8	5	119	45	6	6	4	48	29	13
SPOC	3	3	1	10	4	3	3	1	10	6	2
vWA-like	18	9	2	69	5	10	7	2	96	30	3
P53-like	9	9	7	51	33	8	7	6	49	23	17
LRR	11	6	3	204	9	7	5	2	293	55	2
Metallo-HOrase	9	8	3	158	6	5	5	0	18	9	0
LDH_C	2	2	1	97	2	1	1	0	9	5	0
Concanavalin	43	38	1	498	1	13	12	0	225	49	0
Levi_coat	2	2	2	11	4	0	0	0	0	0	0
Lysozyme	18	17	2	159	3	2	2	0	11	3	0
PBP	27	25	1	606	0	5	5	0	22	10	0
sPC4_like	7	7	3	25	6	3	1	1	6	1	1
NUDIX	9	9	4	134	7	6	5	2	28	25	2
Ribo_L29	2	2	2	49	38	2	2	2	2	2	2
RF	2	2	2	24	11	2	2	0	5	2	0
MACRO	6	6	1	67	1	3	2	0	12	11	0
AbrB	4	2	1	14	4	0	0	0	0	0	0
Calcineurin	8	6	1	107	3	3	3	0	33	18	0
TRD	2	2	2	8	4	0	0	0	0	0	0
Rep	13	9	5	29	11	0	0	0	0	0	0
Cystine-knot	14	13	2	65	2	9	9	2	85	45	2
NusB	2	2	1	9	3	0	0	0	1	0	0
NusG-like	1	1	1	6	1	0	0	0	0	0	0
PAS_Fold	13	10	1	136	3	4	4	0	34	13	0
PAZ	2	2	2	21	10	1	1	1	9	7	5
Amidohydrolase	14	13	2	245	2	7	6	0	25	17	0
POTRA	6	5	1	21	1	1	0	0	1	0	0
ParBc	3	2	1	15	1	1	1	0	2	2	0
Nucleocapsid	2	2	1	20	2	0	0	0	0	0	0
CcdB_PemK	3	3	1	24	6	0	0	0	0	0	0
Periplas_BP	10	10	1	247	2	1	1	0	39	14	0
Inovirus-Coat	3	3	1	22	1	1	1	0	3	3	0
tRNA_bind_arm	3	3	3	24	4	2	1	1	4	2	1
Alk_phosphatase	10	8	1	79	1	6	6	0	31	12	0
Cyclophil-like	6	6	1	94	2	1	1	1	23	21	2
GIY-YIG	5	2	1	9	1	1	0	0	1	0	0
PLD	9	7	2	24	2	6	3	1	17	5	1
E-set	91	68	1	599	9	38	31	1	454	171	5
Beta-tent	7	7	1	35	6	6	5	1	19	7	3
RMMBL_DRMBL	2	2	1	15	5	2	2	0	6	3	0
LEF-8-like	2	1	1	27	15	1	1	1	3	1	1
EPT_RTPC	2	2	1	36	1	1	0	0	2	0	0
RdRP	10	6	4	138	28	1	0	0	14	0	0
Peptidase_CA	71	48	2	303	2	23	18	0	176	68	0
CheY	7	7	1	210	1	1	0	0	4	0	0
RNase_III	3	3	2	23	4	2	2	0	3	3	0
S24e_L23_L15e	4	4	4	87	71	4	4	4	4	4	4
Ribos_L15p_L18e	2	2	2	56	50	2	2	2	3	3	3
S11_L18p	4	4	4	101	69	4	4	4	7	7	7
TRASH	12	7	1	44	15	6	6	1	38	16	1
PP-binding	4	3	1	116	3	2	2	1	6	5	1
PELOTA	7	5	2	117	55	4	2	2	16	9	6
SIS	7	7	1	120	29	4	4	1	6	5	2
S4	3	3	2	83	54	2	2	2	7	4	3
UBA	15	12	2	112	2	9	8	0	71	54	0
SH2-like	2	2	1	107	1	2	1	0	110	60	0
SRP9_14	2	2	2	10	4	2	2	2	4	4	2
EF_hand	23	21	1	415	1	21	20	1	306	120	1
SNARE-fusion	3	3	1	39	1	3	3	1	24	8	1
Ubiquitin	59	52	1	493	1	40	34	0	268	163	0
TetR_C	13	13	3	197	4	0	0	0	0	0	0
NTF2	38	32	1	238	2	5	3	1	17	11	1
Toprim-like	7	4	2	44	12	3	1	1	5	4	2
CCCH_zf	4	4	4	27	11	4	3	3	49	11	4
Peptidase_PA	26	16	1	373	1	3	3	1	127	74	1
RING	38	26	2	156	2	29	23	1	344	94	1
UBC	9	4	1	94	1	4	4	1	54	46	1
HUH	2	1	1	9	3	0	0	0	0	0	0
bZIP	3	3	3	36	17	3	3	3	53	15	7
GME	5	5	1	34	3	3	2	0	9	7	0
tRNA_synt_II	10	10	5	178	17	6	5	2	26	15	3
Peptidase_ME	7	6	1	61	2	5	5	0	14	6	0
tRNA-IECD_N	2	1	1	13	1	2	0	0	2	0	0
Retroviral_zf	8	6	1	42	11	7	5	1	64	9	2

## Sheet: ClanNumbersPfamsUniProts
ClanID	Pfams in Clan	Pfams in Clan in PDB	Pfams with ProtCID domain clusters	Pfams with bound peptides in PDB	Pfams with bound nucleic acid in PDB	Pfams with bound ligands in PDB	UniProts with Clan domain in PDB	UniProts with bound peptides in PDB	UniProts with bound nucleic acid in PDB	UniProts with bound ligands in PDB	UniProts with Clan domain in human proteome	Human UniProts in Clan in PDB	Human UniProts with bound peptide in PDB	Human UniProts with bound nucleic acid in PDB	Human UniProts with bound ligands in PDB
HTH	256	199	99	21	110	138	1423	26	324	513	570	212	8	69	57
P-loop_NTPase	217	178	118	29	51	165	1428	45	159	1126	872	276	9	18	240
NADP_Rossmann	198	165	121	15	17	162	2189	26	32	1785	343	157	8	4	148
TPR	133	109	78	46	26	87	528	85	36	238	418	134	32	9	56
PDDEXK	127	74	17	2	45	64	168	3	63	115	25	10	1	6	6
E-set	91	68	48	9	1	61	461	17	9	255	438	141	12	5	77
MBB	87	40	21	4	0	39	160	9	0	118	6	1	0	0	1
Zn_Beta_Ribbon	81	48	24	4	20	47	344	4	168	199	213	83	0	28	45
Peptidase_CA	71	48	21	10	2	42	252	24	2	184	173	56	11	0	43
Peptidase_MA	71	42	21	13	0	40	191	39	0	170	110	39	16	0	36
Beta_propeller	71	51	37	14	9	47	360	52	60	211	428	83	21	9	48
OB	70	58	43	5	31	47	471	9	186	147	93	47	1	14	20
AB_hydrolase	70	42	25	4	0	40	465	13	0	368	109	40	3	0	36
Cupin	61	52	40	8	5	51	370	24	10	292	122	50	13	2	45
TIM_barrel	59	55	49	3	4	53	697	6	5	587	41	23	0	0	19
Ubiquitin	59	52	30	9	1	37	375	27	1	127	251	126	14	0	51
PH	56	43	19	11	0	29	233	33	0	94	405	128	14	0	46
Glyco_hydro_tim	54	49	31	6	0	48	586	14	0	498	50	25	4	0	24
Thioredoxin	53	43	25	8	5	32	664	19	10	399	130	83	7	4	50
RNase_H	52	27	18	7	18	26	167	12	57	123	71	17	2	7	12
GT-A	50	29	14	4	0	29	151	4	0	123	116	15	3	0	13
GBD	49	47	23	8	0	40	241	13	0	189	112	32	7	0	26
GT-B	45	33	19	5	4	32	147	5	2	109	51	12	2	0	9
Concanavalin	43	38	26	6	1	36	378	14	1	308	218	41	5	0	30
GPCR_A	41	10	3	3	0	6	97	12	0	76	853	54	9	0	35
Acetyltrans	39	29	15	11	1	27	255	20	1	207	49	22	5	0	20
NTF2	38	32	17	1	1	30	189	5	2	140	16	10	3	1	4
RING	38	26	15	2	2	26	130	2	2	79	339	81	1	1	47
Calycin	37	33	11	3	0	29	160	4	0	125	38	28	2	0	26
C2H2-zf	37	31	6	2	12	28	145	2	29	67	788	81	2	14	32
Met_repress	35	24	7	0	6	11	62	0	13	24	1	1	0	0	0
PKinase	34	23	10	5	4	21	510	49	4	455	529	274	31	1	258
Omega_toxin	34	31	1	0	0	7	124	0	0	10	6	6	0	0	0
Actin_ATPase	32	27	22	5	0	27	213	11	0	177	70	20	1	0	20
HUP	31	29	22	0	11	29	301	0	27	256	40	17	0	1	14
4H_Cytokine	29	28	20	1	1	25	72	1	1	43	60	39	0	1	26
6_Hairpin	28	27	19	4	0	27	147	9	0	126	38	11	1	0	10
PBP	27	25	17	5	1	25	441	18	0	387	19	8	0	0	8
4Fe-4S	27	18	14	0	3	18	109	0	2	100	7	2	0	0	2
Ig	26	22	16	8	5	18	704	101	5	418	715	339	50	1	209
Viral_ssRNA_CP	26	24	17	3	10	15	193	6	13	85	0	0	0	0	0
Peptidase_PA	26	16	16	11	1	15	282	96	1	207	126	58	25	1	54
NTP_transf	26	16	8	0	8	15	70	0	25	55	30	11	0	6	7
Dim_A_B_barrel	25	20	14	1	0	19	129	1	0	101	7	0	0	0	0
RRM	25	18	5	3	13	14	218	12	67	64	244	125	8	37	35
MFS	24	6	2	1	0	4	30	2	0	19	123	4	0	0	2
Ferritin	24	20	9	1	1	19	161	1	1	142	9	9	0	1	9
Cache	24	12	4	0	0	10	37	0	0	31	5	0	0	0	0
HAD	23	19	15	1	2	19	230	1	3	201	79	22	1	0	20
EF_hand	23	21	11	12	1	17	346	39	1	203	292	104	13	1	63
His-Me_finger	23	12	4	0	9	12	41	0	15	37	21	5	0	2	4
Tudor	22	21	13	14	5	19	130	45	6	70	98	67	27	2	42
ATP-grasp	22	18	12	0	0	18	112	0	0	82	31	10	0	0	8
Pec_lyase-like	22	17	11	0	0	15	85	0	0	57	6	1	0	0	1
Hybrid	21	17	15	2	0	17	149	3	0	92	15	14	0	0	8
DMT	21	6	1	0	0	5	8	0	0	7	53	0	0	0	0
APC	20	9	6	1	0	8	24	1	0	19	97	2	0	0	1
Trefoil	20	19	14	4	2	16	159	9	5	101	74	27	3	2	17
HHH	20	16	11	1	10	12	116	1	41	62	27	22	0	14	15
GHD	20	20	14	0	0	14	142	0	0	82	12	9	0	0	9
GT-C	19	3	1	1	0	3	11	2	0	7	17	0	0	0	0
IT	19	2	1	0	0	2	3	0	0	2	7	0	0	0	0
Transthyretin	19	13	8	1	0	10	76	2	0	57	15	5	1	0	3
EGF	18	18	16	2	0	17	124	2	0	84	254	75	2	0	50
Lysozyme	18	17	9	3	2	15	114	6	3	82	9	2	0	0	2
CDA	18	9	6	0	3	9	55	0	6	52	23	12	0	4	12
vWA-like	18	9	7	4	2	7	56	7	3	36	95	27	5	3	17
PIN	18	11	6	1	5	10	53	1	11	38	24	7	0	3	5
Vps51	18	12	1	0	0	3	20	0	0	4	22	3	0	0	3
ADP-ribosyl	17	17	6	1	0	10	64	1	0	45	22	11	0	0	11
Gal_mutarotase	17	15	7	0	0	15	76	0	0	62	13	4	0	0	4
Bet_V_1_like	17	14	7	0	1	13	136	0	1	80	30	11	0	0	5
LysE	17	2	0	0	0	1	2	0	0	1	1	0	0	0	0
S5	17	17	12	2	6	16	202	4	86	112	29	22	0	5	8
Phosphatase	16	14	10	6	0	12	197	19	0	145	118	73	11	0	58
Peptidase_MH	16	13	10	7	0	13	177	10	0	157	45	22	2	0	21
NTN	16	15	8	2	0	13	151	13	0	113	37	19	5	0	18
PLP_aminotran	16	15	14	0	3	15	355	1	2	313	38	22	0	1	21
Histone	15	14	6	3	6	11	112	17	57	73	72	39	6	25	24
Glutaminase_I	15	13	8	0	0	13	112	0	0	69	10	6	0	0	4
Thiolase	15	13	13	1	0	11	153	1	0	106	11	8	0	0	6
LolA_LolB	15	8	1	0	0	7	16	0	0	14	0	0	0	0	0
C2	15	11	6	2	0	9	94	9	0	57	182	47	5	0	25
Adhesin	15	13	9	3	0	11	65	9	0	38	1	0	0	0	0
UBA	15	12	6	1	2	6	88	2	2	8	70	42	1	0	2
SGNH_hydrolase	15	12	4	0	0	10	66	0	0	44	8	1	0	0	0
Multiheme_cytos	15	12	9	0	0	12	55	0	0	54	8	0	0	0	0
SH3	14	11	6	5	0	8	220	55	0	75	227	106	28	0	32
Amidohydrolase	14	13	12	0	2	13	187	0	2	176	24	13	0	0	12
Knottin_1	14	11	3	1	0	4	120	1	0	23	0	0	0	0	0
Cystine-knot	14	13	8	4	2	9	54	4	2	38	81	38	4	2	27
Peptidase_AA	14	8	5	2	0	7	142	45	0	123	29	9	5	0	7
Phage_TACs	14	2	0	0	0	1	2	0	0	1	0	0	0	0	0
HotDog	13	11	11	0	0	10	170	0	0	107	13	8	0	0	4
DNA_clamp	13	13	8	8	7	9	48	15	4	30	6	4	1	1	2
CPA_AT	13	3	1	0	0	3	10	0	0	7	22	1	0	0	0
SPOUT	13	11	9	0	2	10	67	0	3	45	8	4	0	0	3
6PGD_C	13	13	13	0	0	13	120	0	0	88	14	9	0	0	9
Rep	13	9	3	0	5	7	20	0	11	14	0	0	0	0	0
TetR_C	13	13	12	3	3	13	145	5	4	93	0	0	0	0	0
PAS_Fold	13	10	7	1	1	7	116	1	3	77	34	10	0	0	5
ATP_synthase	13	8	6	2	0	3	19	4	0	6	10	1	0	0	1
Cytochrome-c	13	10	7	0	0	10	126	0	0	117	2	2	0	0	2
CU_oxidase	12	12	8	0	0	11	137	0	0	125	19	11	0	0	7
C_Lectin	12	9	8	3	0	7	138	6	0	97	106	46	6	0	35
GlnB-like	12	11	5	0	0	7	57	0	0	45	1	1	0	0	1
Cystatin	12	10	3	0	0	7	35	0	0	17	22	8	0	0	5
Plasmid-antitox	12	10	5	1	3	8	28	1	3	17	0	0	0	0	0
GAF	12	10	8	0	0	8	94	0	0	66	7	4	0	0	1
TRASH	12	7	3	1	1	6	38	2	15	15	36	14	2	1	3
ABC-2	12	3	1	0	0	2	6	0	0	4	17	4	0	0	1
ISOCOT_Fold	12	12	9	0	0	11	91	0	0	75	13	5	0	0	4
Pilus	12	11	7	1	0	8	39	1	0	21	0	0	0	0	0
Transporter	12	5	2	0	0	3	14	0	0	3	85	4	0	0	0
KH	11	8	6	0	5	4	89	0	42	20	48	22	0	13	6
LRR	11	6	6	4	3	6	167	11	9	115	287	45	3	2	36
ACT	11	11	8	0	2	7	66	0	2	43	8	3	0	0	2
PK_TIM	11	11	8	0	0	11	87	0	0	69	3	2	0	0	2
GH_CE	11	9	5	0	0	9	46	0	0	37	6	0	0	0	0
PUA	11	11	8	0	5	9	67	0	13	26	19	13	0	5	6
Gx_transp	11	5	1	0	0	4	14	0	0	8	0	0	0	0	0
Sialidase	11	8	7	1	0	8	103	2	0	85	8	3	2	0	3
His_Kinase_A	10	10	5	0	0	10	90	0	0	78	28	12	0	0	11
RdRP	10	6	4	2	4	6	98	5	22	63	14	0	0	0	0
tRNA_synt_II	10	10	8	0	5	10	126	0	17	105	25	13	0	3	10
Cyclin	10	10	6	5	2	6	30	6	5	17	42	18	4	2	10
Defensin	10	10	3	1	0	5	38	1	0	11	39	10	1	0	7
MBD-like	10	6	1	0	4	2	15	0	9	4	15	5	0	3	1
FAD_DHS	10	8	7	1	0	8	61	13	0	51	12	8	5	0	8
Alk_phosphatase	10	8	7	2	1	8	62	2	1	55	29	11	0	0	10
ClpP_crotonase	10	8	8	3	0	8	183	12	0	128	20	13	0	0	8
Periplas_BP	10	10	7	1	1	9	199	2	2	171	34	12	1	0	11
HD_PDEase	10	9	6	1	2	9	77	2	4	65	26	18	1	0	18
RAMPS-Cas5-like	10	9	7	0	7	6	35	0	14	12	0	0	0	0	0
zf-FYVE-PHD	10	7	5	4	0	7	93	44	0	61	132	60	31	0	44
Glycine-zipper	10	1	0	0	0	0	2	0	0	0	1	0	0	0	0
Phage_barrel	10	8	1	0	0	1	12	0	0	3	0	0	0	0	0
SIS	9	7	5	1	1	7	92	1	27	59	5	5	0	2	4
P53-like	9	9	6	0	7	9	40	0	31	21	49	21	0	16	11
Golgi-transport	9	7	5	1	0	5	44	1	0	24	72	23	1	0	12
UBC	9	4	2	2	1	3	75	5	1	39	54	36	3	1	19
2H	9	7	2	0	0	6	20	0	0	15	6	3	0	0	3
THDP-binding	9	9	9	1	0	9	73	1	0	68	13	5	1	0	5
NUDIX	9	9	3	1	4	8	106	2	7	80	24	23	0	2	20
GCS	9	7	4	1	1	7	53	1	4	45	8	5	0	0	4
2heme_cytochrom	9	4	1	1	0	4	16	2	0	16	20	1	0	0	1
FMN-binding	9	9	8	0	0	8	87	0	0	75	3	2	0	0	1
Leu-IlvD	9	9	6	2	1	7	63	3	1	39	28	9	1	0	7
Phage-coat	9	7	3	2	0	4	20	2	0	4	0	0	0	0	0
Metallo-HOrase	9	8	6	0	3	7	119	0	6	111	17	9	0	0	8
PLD	9	7	4	1	2	7	19	1	2	18	17	4	1	1	4
FKBP	9	9	4	3	1	7	90	6	1	38	26	17	3	1	12
Phage_TTPs	9	4	0	0	0	0	5	0	0	0	0	0	0	0	0
SAM	8	7	4	0	2	5	71	0	2	15	114	44	0	0	9
Peptidase_CD	8	7	3	4	0	5	34	17	0	20	20	11	9	0	8
TypeIII_Chap	8	6	4	0	0	5	26	0	0	10	2	0	0	0	0
Glyoxalase	8	8	5	0	0	6	108	0	0	84	6	5	0	0	5
HMG-box	8	4	1	0	2	1	34	0	12	4	59	14	0	4	2
CoA-acyltrans	8	6	4	0	0	5	46	0	0	31	11	3	0	0	2
Calcineurin	8	6	5	3	1	6	85	8	3	73	33	15	5	0	11
HIT	8	7	4	1	3	6	38	1	3	38	9	6	0	1	6
KNTase_C	8	6	4	0	0	3	15	0	0	8	1	1	0	0	1
DinB	8	6	5	0	0	6	22	0	0	17	0	0	0	0	0
SHS2	8	8	7	0	0	8	37	0	0	23	6	2	0	0	1
PepSY	8	7	3	0	0	6	26	0	0	19	0	0	0	0	0
TolB_N	8	8	4	0	0	4	24	0	0	10	0	0	0	0	0
CHCH	8	7	5	0	0	3	24	0	0	5	21	9	0	0	1
DNA-mend	8	4	2	0	4	4	17	0	9	14	7	1	0	1	1
BRCT-like	8	8	4	5	1	6	40	11	1	16	24	19	6	1	9
GST_C	8	7	5	2	0	7	219	2	0	162	36	26	1	0	19
Retroviral_zf	8	6	2	2	1	5	33	2	11	8	61	6	1	2	3
Ion_channel	7	7	5	2	0	7	102	2	0	54	176	22	0	0	6
Flavoprotein	7	5	4	0	0	5	99	0	0	90	9	5	0	0	5
Chelatase	7	7	7	1	0	7	97	2	0	82	1	1	0	0	1
Beta-tent	7	7	5	2	1	7	32	2	6	22	19	7	1	3	6
Globin	7	7	5	1	0	6	287	2	0	275	12	10	0	0	10
Peptidase_ME	7	6	6	3	1	6	49	8	2	38	14	5	2	0	3
PELOTA	7	5	5	1	2	4	91	4	51	24	16	8	0	6	3
uPAR_Ly6_toxin	7	4	4	3	0	4	73	4	0	26	33	10	1	0	4
Membrane_trans	7	2	1	0	0	2	5	0	0	3	0	0	0	0	0
dUTPase	7	4	2	2	0	2	36	2	0	32	3	1	0	0	1
Peptidase_MD	7	6	1	1	0	6	18	1	0	18	3	3	0	0	3
DSRM	7	6	4	1	4	4	77	1	44	15	30	16	1	4	2
SNARE	7	4	2	1	0	3	19	1	0	4	21	4	0	0	0
MviN_MATE	7	3	1	1	0	3	6	1	0	6	4	0	0	0	0
CYTH	7	7	4	2	0	6	23	2	0	19	4	2	0	0	1
CDC	7	7	6	0	0	6	47	0	0	32	12	5	0	0	3
CheY	7	7	2	1	1	4	163	3	1	89	2	0	0	0	0
Homing_endonuc	7	6	3	0	4	6	24	0	15	21	0	0	0	0	0
EpsM	7	4	2	0	0	3	8	0	0	5	1	1	0	0	0
THBO-biosyn	7	7	6	0	0	7	40	0	0	32	2	2	0	0	2
H-int	7	5	5	2	2	5	24	2	4	14	4	4	0	1	2
Toprim-like	7	4	4	0	2	3	32	0	11	23	5	4	0	2	4
EF-G_C	7	7	6	2	5	4	38	1	16	10	9	4	0	4	0
Metallothionein	7	6	0	0	0	6	12	0	0	3	14	2	0	0	0
Ank	7	5	5	4	3	5	86	14	1	41	259	36	8	1	19
PreATP-grasp	7	7	7	1	0	7	74	1	0	47	10	6	0	0	5
GAG-polyprotein	7	1	0	1	0	0	1	1	0	0	27	0	0	0	0
SUKH	7	3	0	0	0	2	6	0	0	4	2	0	0	0	0
PRTase-like	7	4	4	0	0	4	88	0	0	79	12	7	0	0	7
EFTPs	7	6	5	1	4	6	132	2	78	51	27	10	0	5	3
sPC4_like	7	7	3	2	3	6	19	2	6	14	6	1	1	1	1
Mog1p_PsbP	7	7	1	0	0	6	12	0	0	9	1	0	0	0	0
Aha1_BPI	7	7	2	0	0	6	14	0	0	11	18	4	0	0	4
PseudoU_synth	7	6	5	0	5	6	23	0	7	18	12	4	0	0	2
OB_enterotoxin	7	7	5	0	0	7	59	0	0	42	0	0	0	0	0
Beta-lactamase	6	6	6	2	0	6	218	6	0	184	4	2	0	0	2
POZ	6	5	4	2	0	4	47	2	0	20	186	31	1	0	13
Death	6	6	5	1	0	6	78	1	0	28	91	48	0	0	15
Matrix	6	6	4	1	0	4	28	1	0	11	12	0	0	0	0
MIF	6	6	6	0	0	6	48	0	0	36	3	2	0	0	2
C1q_TNF	6	6	2	1	0	5	49	3	0	38	47	25	2	0	18
KOW	6	6	6	2	6	6	174	3	140	56	14	13	0	11	4
Yip1	6	1	0	0	0	1	3	0	0	2	9	0	0	0	0
Steroid_dh	6	2	0	0	0	2	3	0	0	3	10	0	0	0	0
Arrestin_N-like	6	4	2	3	0	4	12	2	0	9	13	3	1	0	3
B_Fructosidase	6	6	6	0	0	6	77	0	0	67	0	0	0	0	0
PAN	6	5	2	2	0	4	28	4	0	15	11	4	1	0	3
POTRA	6	5	4	0	1	4	15	0	1	5	1	0	0	0	0
MACRO	6	6	2	0	1	6	57	0	1	42	11	10	0	0	8
F-box	6	3	2	0	0	3	16	0	0	5	75	10	0	0	2
WRKY-GCM1	6	4	0	0	3	4	6	0	3	5	3	1	0	0	0
FAD-oxidase_C	6	6	5	1	0	6	34	1	0	34	3	0	0	0	0
HeH	6	6	2	0	2	4	24	0	3	7	29	13	0	2	1
gCrystallin	6	6	1	0	0	2	39	0	0	15	15	9	0	0	4
PFL-like	6	5	3	1	0	4	20	2	0	17	1	1	0	0	1
MHC	6	6	4	4	0	6	149	105	0	104	119	83	56	0	59
JAB	6	3	1	0	0	2	26	0	0	15	15	9	0	0	6
TRAF	6	6	2	2	0	6	19	9	0	13	19	12	6	0	7
AsmA-like	6	1	0	0	0	0	1	0	0	0	0	0	0	0	0
PUP	6	5	3	0	0	3	103	0	0	93	5	4	0	0	4
FimbA	6	5	3	0	0	5	21	0	0	19	0	0	0	0	0
PDZ-like	6	5	4	3	0	3	175	61	0	83	151	83	21	0	48
l-integrase_N	6	5	1	0	4	2	24	0	6	7	1	1	0	1	1
Cyclophil-like	6	6	4	1	1	6	73	24	2	39	23	14	7	2	12
Nribosyltransf	6	4	3	0	0	3	16	0	0	14	3	2	0	0	2
BCLiA	6	4	4	2	0	4	39	20	0	24	19	12	8	0	9
PapD-like	6	4	3	1	0	2	29	1	0	10	16	4	0	0	1
TNF_receptor	6	6	2	1	0	3	30	1	0	16	43	19	0	0	11
Terp_synthase	6	6	4	1	0	5	101	1	0	72	9	3	0	0	3
C1	5	4	2	0	0	4	31	0	0	12	80	20	0	0	6
Rubredoxin	5	5	5	0	0	5	35	0	0	24	2	1	0	0	0
FAD_Lum_binding	5	5	4	1	0	5	60	1	0	59	18	4	0	0	4
DNA_ligase	5	5	4	1	3	5	36	3	5	35	5	5	0	2	5
Ribokinase	5	5	4	1	0	5	90	1	0	82	6	4	0	0	4
MtN3-like	5	2	2	0	0	2	6	0	0	6	14	0	0	0	0
STIR	5	3	3	1	0	2	25	1	0	10	28	11	0	0	2
GME	5	5	4	1	1	5	28	1	3	18	9	6	1	0	5
DPBB	5	5	3	0	0	5	28	0	0	16	0	0	0	0	0
CBD	5	4	2	0	0	4	38	0	0	30	0	0	0	0	0
HNOX-like	5	5	4	0	0	5	14	0	0	14	8	3	0	0	3
M6PR	5	4	2	0	0	4	9	0	0	6	6	3	0	0	2
HO	5	4	3	0	0	4	37	0	0	33	2	2	0	0	2
MazG	5	4	4	0	0	4	20	0	0	17	1	0	0	0	0
Iso_DH	5	5	5	1	0	5	64	1	0	57	5	4	1	0	2
RND_permease	5	5	4	0	0	5	15	0	0	9	12	1	0	0	1
AVL9	5	1	0	0	0	0	1	0	0	0	22	1	0	0	0
FumRed-TM	5	4	4	0	0	4	12	0	0	12	2	0	0	0	0
DprA	5	5	3	0	1	4	19	0	1	15	0	0	0	0	0
EsxAB	5	3	3	0	0	3	33	0	0	18	0	0	0	0	0
PhosC-NucP1	5	2	1	0	0	2	9	0	0	9	2	0	0	0	0
Hy-ly_N	5	5	3	0	0	5	18	0	0	16	0	0	0	0	0
Asp-glut_race	5	2	2	0	0	2	68	0	0	48	3	2	0	0	1
GG-leader	5	3	0	0	0	0	5	0	0	0	0	0	0	0	0
TBP-like	5	5	4	0	3	4	16	0	8	9	4	2	0	2	1
GIY-YIG	5	2	1	0	1	2	9	0	1	6	1	0	0	0	0
FnI-like	5	4	2	1	0	2	12	1	0	4	42	6	1	0	3
Prolamin	5	4	1	0	0	2	30	0	0	14	0	0	0	0	0
Fer2	5	5	5	0	0	5	83	0	0	75	6	5	0	0	5
pap2	5	1	1	0	0	1	14	0	0	12	23	0	0	0	0
Sm-like	5	4	4	2	2	3	87	2	46	26	25	15	0	14	3
FMN-dep-NRtase	5	5	2	0	0	4	67	0	0	60	3	3	0	0	2
APCOP-app_sub	5	4	2	2	0	3	8	2	0	3	9	3	1	0	1
GF_recep_C-rich	5	5	4	0	0	5	18	0	0	16	34	11	0	0	9
CBD9-like	5	5	0	0	0	5	7	0	0	7	5	1	0	0	0
Man_lectin	5	5	3	1	0	3	30	3	0	21	2	2	0	0	2
DUF1735	5	2	1	0	0	2	7	0	0	6	0	0	0	0	0
B_GA	5	4	3	1	0	4	18	1	0	9	1	1	0	0	0
AA_dh_N	5	5	4	0	0	5	73	0	0	54	9	5	0	0	3
post-AAA	5	5	2	2	3	2	14	1	4	3	4	0	0	0	0
Acyl-CoA_dh	4	4	4	0	0	4	76	0	0	67	15	8	0	0	8
NAD_Ferredoxin	4	4	2	1	0	4	61	1	0	61	18	4	0	0	4
ALDH-like	4	3	3	0	0	3	117	0	0	99	19	10	0	0	9
UTRA	4	4	1	1	0	3	22	1	0	16	0	0	0	0	0
Peptidase_AD	4	4	1	1	0	2	4	1	0	2	6	1	1	0	1
AbrB	4	2	1	0	1	1	12	0	4	4	0	0	0	0	0
CH	4	3	1	1	0	1	46	2	0	11	75	33	2	0	7
HSP20	4	3	1	3	0	3	40	7	0	17	26	11	4	0	5
DNA_pol_B-like	4	2	1	0	2	2	21	0	13	19	4	1	0	1	1
Peptidase_SH	4	2	1	1	0	1	10	2	0	7	0	0	0	0	0
Acyltransferase	4	2	0	0	0	2	4	0	0	4	22	0	0	0	0
SufE_NifU	4	4	4	0	0	4	36	0	0	25	3	3	0	0	2
ABC_membrane	4	1	1	1	0	1	26	4	0	16	27	4	1	0	1
EDD	4	3	3	0	0	3	27	0	0	22	1	0	0	0	0
Trigger_C	4	3	3	0	0	2	12	0	0	3	0	0	0	0	0
S11_L18p	4	4	4	2	4	4	78	5	63	32	7	7	1	7	3
Maf	4	4	4	0	0	4	18	0	0	18	3	2	0	0	2
Nucleot_cyclase	4	4	2	0	0	4	45	0	0	31	19	3	0	0	3
DAP_epimerase	4	4	4	0	0	4	29	0	0	21	2	0	0	0	0
TAT	4	4	3	2	0	2	31	2	0	9	2	1	0	0	1
SCP2	4	4	3	1	0	4	23	1	0	19	5	2	0	0	1
PP-binding	4	3	2	1	1	1	87	1	3	33	6	4	0	1	2
Patatin	4	4	3	1	0	4	41	1	0	26	16	4	0	0	2
Form_Glyc_dh	4	4	3	0	0	4	35	0	0	32	5	3	0	0	3
AcetylDC-like	4	4	3	1	0	4	36	1	0	29	4	1	1	0	1
Phage_tail	4	1	0	0	0	0	1	0	0	0	0	0	0	0	0
CheC-like	4	3	3	0	0	2	11	0	0	6	0	0	0	0	0
AMP_N-like	4	4	4	2	0	4	39	4	0	24	5	4	0	0	2
SMAD-FHA	4	4	2	2	0	4	49	15	0	18	50	21	7	0	10
ANL	4	3	3	0	0	3	76	0	0	62	31	1	0	0	1
IDO-like	4	3	2	0	0	3	9	0	0	9	3	2	0	0	2
PLC	4	4	3	0	0	4	32	0	0	32	25	2	0	0	2
Tubby_C	4	3	0	0	0	2	6	0	0	4	10	4	0	0	2
BPD_transp_1	4	3	3	0	0	3	15	0	0	6	1	1	0	0	0
T3SS-Chaperone	4	3	1	0	0	2	8	0	0	5	1	0	0	0	0
PF	4	4	4	1	0	3	35	4	0	24	9	7	1	0	5
FliG	4	4	4	0	0	4	6	0	0	4	2	0	0	0	0
AlbA	4	4	2	0	2	4	18	0	3	11	9	0	0	0	0
Tropomyosin-lke	4	4	3	0	0	3	13	0	0	7	27	3	0	0	2
4HB_MCP	4	4	1	0	0	4	11	0	0	8	0	0	0	0	0
5_3_exonuc_C	4	3	2	0	3	3	17	0	9	12	6	4	0	4	3
Peptidase_U	4	2	1	0	0	2	2	0	0	2	3	1	0	0	1
STAS	4	3	1	0	0	3	24	0	0	13	11	0	0	0	0
LTXXQ-like	4	3	3	1	0	3	16	1	0	12	1	1	0	0	0
MPT63-MPB63	4	4	0	0	0	2	8	0	0	4	0	0	0	0	0
YjgF-like	4	4	4	0	0	4	45	0	0	26	1	1	0	0	1
HEXAPEP	4	3	3	2	0	3	86	2	0	69	8	2	0	0	0
CCCH_zf	4	4	3	0	4	4	22	0	10	16	45	9	0	3	4
Hexosaminidase	4	4	4	0	0	4	23	0	0	20	3	3	0	0	2
Tubulin	4	1	1	1	0	1	46	3	0	43	24	4	0	0	1
PPP-I	4	4	3	0	0	3	20	0	0	12	17	7	0	0	5
STARBD	4	3	1	0	0	3	7	0	0	4	7	1	0	0	0
TKC_like	4	4	4	0	0	4	39	0	0	16	8	4	0	0	3
Fusion_gly	4	2	2	1	0	2	22	1	0	18	0	0	0	0	0
S15_NS1	4	4	4	0	2	3	57	0	32	20	8	8	0	2	0
ssDNA_NP_VP	4	4	3	1	4	2	34	2	8	14	0	0	0	0	0
Phage_fibre	4	4	4	0	0	3	10	0	0	7	0	0	0	0	0
Reductase_C	4	4	4	1	0	4	78	1	0	73	7	4	0	0	4
ETAP	4	4	2	0	0	4	14	0	0	12	0	0	0	0	0
PHM_PNGase_F	4	4	4	0	0	4	7	0	0	6	4	1	0	0	0
L27	4	4	4	0	0	4	18	0	0	6	14	7	0	0	1
PLA2	4	3	1	1	0	3	79	6	0	67	12	3	0	0	3
YqbG	4	4	1	0	0	2	6	0	0	2	0	0	0	0	0
Fz	4	4	2	0	0	4	21	0	0	15	40	12	0	0	7
T3SS	4	4	2	0	0	3	7	0	0	4	0	0	0	0	0
AOC_barrel	4	4	4	0	0	4	13	0	0	12	0	0	0	0	0
Mad2	4	4	4	1	0	3	13	4	0	5	7	5	2	0	3
S24e_L23_L15e	4	4	4	0	4	4	70	0	66	21	4	4	0	4	3
VCCI	4	4	1	0	0	1	8	0	0	2	0	0	0	0	0
ENTH_VHS	3	3	2	1	0	3	24	2	0	11	19	11	2	0	3
bZIP	3	3	3	1	3	3	29	1	17	14	53	13	0	7	5
CuAO_N2_N3	3	3	3	0	0	3	9	0	0	9	3	2	0	0	2
Peptidase_ML	3	2	0	0	0	1	6	0	0	4	0	0	0	0	0
Traffic	3	2	1	0	0	1	13	0	0	2	7	4	0	0	1
Viral_Gag	3	3	2	1	0	3	56	5	0	17	73	4	0	0	2
Methionine_synt	3	3	3	0	0	3	15	0	0	14	1	1	0	0	1
Phospoesterase	3	3	3	0	0	3	40	0	0	33	7	5	0	0	5
LysM	3	3	2	1	0	2	23	1	0	14	4	1	0	0	0
Prefoldin	3	2	2	0	0	2	12	0	0	7	10	0	0	0	0
TRB	3	3	2	0	0	2	21	0	0	12	1	0	0	0	0
Rhomboid-like	3	1	1	1	0	1	4	3	0	4	14	0	0	0	0
DHQS	3	3	2	0	0	3	33	0	0	32	1	0	0	0	0
Enolase_N	3	3	3	1	0	3	165	1	0	124	4	4	0	0	4
PP2C	3	2	2	1	0	2	31	2	0	31	19	4	1	0	4
PFK	3	3	3	0	0	3	29	0	0	25	18	4	0	0	3
PGBD	3	2	2	0	0	2	21	0	0	13	20	6	0	0	3
ParBc	3	2	1	0	1	1	9	0	1	6	1	1	0	0	1
GAD	3	2	1	0	1	1	9	0	3	2	1	1	0	0	0
Enolase_TIM	3	3	3	1	0	3	164	1	0	149	5	4	0	0	4
DALR	3	3	3	0	3	3	34	0	11	16	11	2	0	0	1
OstA	3	3	2	0	0	3	17	0	0	12	0	0	0	0	0
AIG2	3	3	0	0	0	3	10	0	0	6	3	2	0	0	2
FBD	3	3	3	0	0	3	20	0	0	18	6	2	0	0	1
Sec10	3	1	0	0	0	1	2	0	0	1	3	1	0	0	0
GroES	3	3	3	1	0	3	130	1	0	113	17	17	0	0	16
tRNA_bind_arm	3	3	2	0	3	2	20	0	4	4	3	2	0	1	1
Peptidase_SF	3	3	2	2	0	2	12	3	0	6	5	0	0	0	0
Arginase	3	2	2	1	0	2	37	3	0	36	15	9	2	0	9
H2TH	3	3	2	1	3	2	49	2	41	21	3	3	0	3	1
DMSO_reductase	3	1	0	0	0	1	1	0	0	1	0	0	0	0	0
PLAT	3	2	1	1	0	2	25	1	0	10	21	5	0	0	3
Reo_sigma	3	3	3	0	0	3	28	0	0	15	5	1	0	0	0
Tetraspannin	3	2	1	0	0	2	5	0	0	4	58	2	0	0	2
PRC-barrel	3	2	2	0	0	1	14	0	0	11	3	1	0	0	0
TIMP-like	3	3	2	0	0	3	12	0	0	11	23	7	0	0	6
bBprotInhib	3	3	1	0	0	2	5	0	0	5	0	0	0	0	0
Inovirus-Coat	3	3	0	0	1	1	13	0	1	1	3	3	0	0	1
PEP-carboxyk	3	3	3	0	0	3	15	0	0	15	2	1	0	0	1
DsrEFH-like	3	3	3	0	0	3	14	0	0	6	0	0	0	0	0
TusA-like	3	2	0	0	0	1	8	0	0	2	0	0	0	0	0
Cdc48_2-like	3	3	1	1	0	1	11	1	0	5	4	2	1	0	1
DNA_b-psBarrel	3	2	1	0	2	1	7	0	2	3	0	0	0	0	0
GAP	3	2	1	1	0	2	24	1	0	14	74	21	1	0	12
Anoctamin-like	3	1	1	0	0	1	2	0	0	2	21	0	0	0	0
BIR-like	3	1	1	1	0	1	9	6	0	9	9	7	5	0	7
LppaM	3	1	0	0	0	0	1	0	0	0	0	0	0	0	0
T3SS-hook	3	1	0	0	0	1	2	0	0	2	0	0	0	0	0
HRDC-like	3	3	2	1	1	3	21	1	1	8	5	4	0	0	3
TolA-TonB-Cterm	3	3	1	0	0	3	8	0	0	3	0	0	0	0	0
SPFH	3	2	1	0	0	1	5	0	0	1	12	0	0	0	0
SNARE-fusion	3	3	3	0	1	3	32	0	1	11	23	8	0	1	3
IIaaRS-ABD	3	3	3	1	2	3	38	2	6	14	16	6	0	1	2
AFP_III-like	3	2	1	0	0	2	17	0	0	6	1	1	0	0	0
LYR-like	3	1	1	1	0	1	9	1	0	8	12	4	0	0	4
S4	3	3	2	0	2	2	64	0	50	15	6	4	0	3	1
DnaA_N	3	2	0	0	0	0	11	0	0	0	1	1	0	0	0
Pentapeptide	3	3	3	0	0	2	14	0	0	12	5	1	0	0	0
Succ_CoA_synth	3	3	3	0	0	3	12	0	0	7	4	1	0	0	1
Fungal_trans	3	2	1	0	0	1	2	0	0	1	0	0	0	0	0
YbjQ-like	3	3	1	0	0	1	6	0	0	1	0	0	0	0	0
LIG	3	1	1	0	0	1	13	0	0	12	4	4	0	0	3
RNase_III	3	3	2	0	2	2	19	0	4	11	3	3	0	0	1
IHF-likeDNA-bdg	3	3	2	1	2	2	23	1	10	10	0	0	0	0	0
SRCR	3	2	1	0	0	1	8	0	0	5	25	5	0	0	3
Chalcone-like	3	2	0	0	0	2	5	0	0	5	0	0	0	0	0
LisH	3	2	1	0	0	1	6	0	0	1	14	2	0	0	0
TIKI	3	2	0	0	0	2	4	0	0	2	3	0	0	0	0
KA1-like	3	3	1	1	0	2	12	1	0	3	6	4	0	0	2
Paramyxovirin_C	3	1	0	0	0	1	1	0	0	1	0	0	0	0	0
AbiEI	3	1	0	0	0	1	1	0	0	1	0	0	0	0	0
YqgF	3	3	1	0	0	1	5	0	0	1	2	0	0	0	0
TrkA_C	3	3	3	0	0	2	15	0	0	8	4	2	0	0	1
VPS23_C	3	3	2	0	0	3	6	0	0	4	6	2	0	0	0
GH57_38_middle	3	3	2	0	0	3	9	0	0	7	5	0	0	0	0
Hexon	3	3	2	2	0	3	8	3	0	5	0	0	0	0	0
ALDC	3	3	1	0	0	3	11	0	0	8	1	1	0	0	1
SPOC	3	3	1	1	1	0	6	1	2	0	10	4	1	2	0
Peroxidase	3	3	3	2	0	3	44	2	0	44	9	2	0	0	2
MCR	3	3	3	0	0	3	20	0	0	18	0	0	0	0	0
Antihemostatic	3	3	2	0	0	2	17	0	0	3	1	0	0	0	0
Colipase	3	3	2	0	0	3	4	0	0	3	5	1	0	0	1
Acylphosphatase	3	3	2	0	1	3	25	0	2	19	5	2	0	1	1
CcdB_PemK	3	3	2	1	1	2	17	1	6	8	0	0	0	0	0
eIF4e	3	3	2	2	0	2	16	7	0	14	5	3	2	0	2
PSI	3	3	3	2	0	3	22	2	0	12	44	16	2	0	6
Leukocidin	3	3	3	0	0	1	21	0	0	14	0	0	0	0	0
PilP	3	3	1	0	0	1	7	0	0	1	0	0	0	0	0
Kazal	2	2	2	1	0	2	29	1	0	10	38	10	1	0	5
RIIa	2	2	1	2	0	2	6	4	0	5	13	3	2	0	2
GFP	2	2	2	0	0	2	59	0	0	43	4	0	0	0	0
His_phosphatase	2	2	2	0	0	2	61	0	0	58	15	11	0	0	11
FAD_PCMH	2	2	2	1	0	2	56	1	0	53	5	2	0	0	2
FAD_oxidored	2	2	2	0	0	2	12	0	0	12	3	0	0	0	0
ADF	2	2	2	1	0	2	42	2	0	17	24	14	1	0	5
Pept_Inhib_IE	2	2	1	1	0	2	10	1	0	4	0	0	0	0	0
GADPH_aa-bio_dh	2	2	2	1	0	2	81	2	0	72	2	2	0	0	2
CBM_14_19	2	1	0	0	0	1	6	0	0	3	2	1	0	0	0
Nucleocapsid	2	2	2	2	1	2	16	3	2	11	0	0	0	0	0
Kleisin	2	2	1	0	0	0	5	0	0	0	3	0	0	0	0
CUB	2	1	1	1	0	1	14	2	0	12	49	8	1	0	8
PRD	2	2	1	0	0	2	6	0	0	4	0	0	0	0	0
Endonuclease	2	2	0	0	1	2	9	0	1	3	2	2	0	0	0
DBL	2	2	2	0	1	2	12	0	0	10	0	0	0	0	0
Di-copper	2	2	2	1	0	2	26	1	0	24	3	2	0	0	2
ShK-like	2	2	1	0	0	2	13	0	0	4	5	1	0	0	0
Rotavirus_VP7	2	1	0	0	0	1	4	0	0	2	0	0	0	0	0
ox_reductase_C	2	2	2	1	0	1	54	2	0	38	2	0	0	0	0
FtsL	2	1	1	0	0	1	2	0	0	1	0	0	0	0	0
NifU	2	2	1	0	0	2	10	0	0	3	3	2	0	0	1
CTPT	2	2	0	0	0	2	2	0	0	2	2	0	0	0	0
PspA	2	2	1	0	0	2	13	0	0	2	13	5	0	0	1
Insulin	2	2	1	1	0	1	19	3	0	8	11	8	2	0	3
DNA_primase_lrg	2	1	1	0	1	1	4	0	1	4	1	1	0	1	1
AEP	2	1	1	0	1	1	10	0	3	10	2	2	0	1	2
MORN	2	1	1	0	0	0	1	0	0	0	16	1	0	0	0
NfeD-like	2	1	1	0	0	1	5	0	0	2	0	0	0	0	0
RGS	2	2	2	1	0	1	31	1	0	9	38	21	1	0	6
HAS-barrel	2	2	1	1	0	1	36	1	0	14	5	0	0	0	0
GatB_YqeY	2	2	0	0	1	0	9	0	4	0	1	0	0	0	0
CCT	2	1	1	0	0	1	3	0	0	1	0	0	0	0	0
Serum_albumin	2	2	1	0	0	2	9	0	0	9	4	3	0	0	2
LigB	2	2	0	0	0	2	7	0	0	7	1	1	0	0	1
YycI_YycH	2	2	0	0	0	1	2	0	0	1	0	0	0	0	0
EPT_RTPC	2	2	2	0	1	2	29	0	1	25	2	0	0	0	0
PhoU	2	2	2	0	0	2	9	0	0	5	1	1	0	0	0
PA14	2	2	2	0	0	1	15	0	0	14	4	0	0	0	0
PTH2	2	2	1	0	0	2	7	0	0	4	2	1	0	0	0
HemS_ChuX	2	2	2	0	0	2	8	0	0	4	0	0	0	0	0
RF	2	2	2	2	2	1	21	3	10	9	5	2	0	0	0
PTase-anion_tr	2	2	2	0	0	1	12	0	0	4	8	2	0	0	0
LDH_C	2	2	2	0	1	2	81	0	2	68	9	4	0	0	4
Aerolisin_ETX	2	2	2	0	0	2	10	0	0	8	0	0	0	0	0
Ribo_L29	2	2	2	1	2	1	36	1	34	6	2	2	0	2	0
Intron-mat_II	2	2	0	0	2	1	2	0	2	1	0	0	0	0	0
MTH1187-YkoF	2	2	2	0	0	2	7	0	0	4	0	0	0	0	0
MurF-HprK_N	2	2	1	0	0	1	5	0	0	1	0	0	0	0	0
CI-2	2	2	1	0	0	1	8	0	0	5	0	0	0	0	0
Uteroglobin	2	2	2	0	0	2	4	0	0	4	10	0	0	0	0
Oxa1	2	2	0	0	0	2	4	0	0	2	4	0	0	0	0
FAH	2	1	1	0	0	1	22	0	0	20	4	1	0	0	1
PgaPase	2	1	1	0	0	1	8	0	0	5	0	0	0	0	0
PheT-TilS	2	2	2	0	2	2	9	0	2	3	2	1	0	0	0
Hydrophilin	2	1	1	0	0	1	1	0	0	1	0	0	0	0	0
Ant-toxin_C	2	2	2	1	0	2	43	3	0	31	0	0	0	0	0
DHFred	2	2	2	0	0	2	53	0	0	53	2	1	0	0	1
FadR-C	2	2	2	0	0	2	11	0	0	8	0	0	0	0	0
CAP_C-like	2	2	1	0	0	2	7	0	0	3	5	3	0	0	1
Chaperone-J	2	2	1	0	0	2	37	0	0	5	50	16	0	0	1
FucI-AraA_C	2	2	2	0	0	2	6	0	0	5	0	0	0	0	0
RMMBL_DRMBL	2	2	2	0	1	2	14	0	5	14	6	3	0	0	3
ADC-like	2	1	1	0	0	1	7	0	0	5	0	0	0	0	0
YjbJ-CsbD-like	2	1	0	0	0	0	2	0	0	0	0	0	0	0	0
LEF-8-like	2	1	1	1	1	1	20	4	12	15	3	1	0	1	1
TerB	2	1	0	0	0	1	2	0	0	1	0	0	0	0	0
Fibrinogen_C	2	2	2	1	0	2	20	6	0	17	32	12	2	0	11
AhpD-like	2	2	1	0	0	2	20	0	0	12	3	1	0	0	1
ComplexI-N	2	1	1	1	0	1	21	1	0	12	6	6	0	0	6
UcrQ-like	2	1	1	0	0	1	7	0	0	6	1	1	0	0	1
Tubulin_C	2	2	2	2	0	2	45	3	0	20	22	4	0	0	0
Bacteriocin_TLN	2	2	1	0	0	1	6	0	0	3	0	0	0	0	0
Cargo_bd_muHD	2	2	2	2	0	2	11	8	0	7	13	3	3	0	1
G-PATCH	2	1	0	0	0	0	2	0	0	0	36	1	0	0	0
Apoptosis-Inhib	2	1	0	0	0	1	1	0	0	1	6	0	0	0	0
MIM-OM_import	2	1	0	0	0	0	1	0	0	0	2	0	0	0	0
TPA-repeat	2	2	0	0	0	1	3	0	0	1	2	2	0	0	1
Malectin-like	2	2	0	0	0	2	4	0	0	4	1	0	0	0	0
DUF362	2	1	1	0	0	1	3	0	0	3	0	0	0	0	0
tRNA-IECD_N	2	1	1	0	1	1	10	0	1	3	2	0	0	0	0
TRD	2	2	1	0	2	2	6	0	3	3	0	0	0	0	0
HUH	2	1	1	0	1	1	6	0	3	6	0	0	0	0	0
Peroxisome	2	1	0	0	0	1	2	0	0	1	5	2	0	0	1
PTS_EIIC	2	1	1	0	0	1	2	0	0	2	0	0	0	0	0
SOR	2	2	2	0	0	2	13	0	0	13	0	0	0	0	0
YkuD	2	1	1	1	0	1	16	1	0	15	0	0	0	0	0
RBP11-like	2	2	2	0	0	2	23	0	0	9	5	1	0	0	0
CRAL_TRIO	2	2	1	0	0	2	11	0	0	11	27	7	0	0	6
LCCL-domain	2	1	0	0	0	0	1	0	0	0	6	1	0	0	0
ISP-domain	2	2	1	0	0	2	55	0	0	51	4	1	0	0	1
GOLD-like	2	2	1	1	0	2	9	1	0	6	14	5	0	0	4
DNase_I-like	2	2	1	1	1	2	46	1	9	36	28	11	0	3	10
AMP-binding_C	2	2	2	0	0	2	66	0	0	40	22	2	0	0	2
CBM	2	2	0	0	0	2	8	0	0	5	0	0	0	0	0
GCP	2	1	0	0	0	1	3	0	0	1	5	1	0	0	1
SH2-like	2	2	2	2	1	2	90	36	1	36	108	53	21	0	22
RAS_GEF_N	2	2	1	0	0	1	7	0	0	3	23	5	0	0	1
Viral_gly_cn_dm	2	2	2	1	0	2	58	1	0	22	0	0	0	0	0
AcylCoA_ox_dh_N	2	2	2	1	0	2	69	1	0	54	15	8	0	0	8
Hect	2	1	1	0	0	1	11	0	0	6	28	9	0	0	6
FF	2	2	0	0	0	1	5	0	0	2	6	3	0	0	1
Nucleoporin_A	2	2	0	0	0	2	5	0	0	3	2	2	0	0	0
CTC1	2	1	0	0	0	1	1	0	0	1	1	1	0	0	0
Ribos_L15p_L18e	2	2	2	1	2	2	47	1	47	27	3	3	0	3	3
KIX_like	2	2	0	1	0	2	8	2	0	5	2	2	1	0	1
OML_zippers	2	1	1	0	0	1	6	0	0	3	0	0	0	0	0
beta_Roll	2	2	2	0	0	2	15	0	0	13	0	0	0	0	0
G5	2	2	2	0	0	2	4	0	0	2	0	0	0	0	0
Post-HMGL	2	2	2	0	0	2	9	0	0	9	1	1	0	0	1
Cob_adeno_trans	2	2	1	0	0	1	14	0	0	8	1	1	0	0	1
Kringle	2	2	2	1	0	2	17	1	0	15	28	12	1	0	10
SRP9_14	2	2	2	0	2	2	6	0	4	4	2	2	0	2	2
Levi_coat	2	2	1	0	2	2	6	0	4	4	0	0	0	0	0
Antibiotic_NAT	2	2	1	0	0	2	6	0	0	6	0	0	0	0	0
EspA_CesA	2	1	0	0	0	0	2	0	0	0	0	0	0	0	0
YgaC_TfoX-N	2	2	0	0	0	1	2	0	0	1	0	0	0	0	0
FERM_M	2	2	2	1	0	2	44	4	0	23	54	21	1	0	12
NusB	2	2	1	0	1	2	8	0	3	5	0	0	0	0	0
CheY-binding	2	2	0	0	0	0	2	0	0	0	0	0	0	0	0
DmpA_ArgJ	2	2	1	0	0	2	9	0	0	7	0	0	0	0	0
KaiA_RbsU	2	2	1	1	0	2	5	1	0	2	0	0	0	0	0
PAZ	2	2	1	0	2	2	14	0	9	6	9	5	0	4	2
Rof	2	2	1	0	0	1	5	0	0	1	1	0	0	0	0
Colicin_D_E5	2	2	0	0	0	2	2	0	0	2	0	0	0	0	0
SOCS_box	2	2	2	0	0	2	10	0	0	4	40	6	0	0	3
Anti-sigma_N	2	2	1	0	0	2	7	0	0	6	0	0	0	0	0
FG_rpt	2	2	1	1	0	0	6	1	0	0	2	2	0	0	0
CAP	2	1	1	0	0	1	22	0	0	17	15	2	0	0	2
NusG-like	1	1	1	0	1	1	6	0	1	2	0	0	0	0	0
DUF1214	1	1	1	0	0	1	2	0	0	1	0	0	0	0	0
GHKL	1	1	0	0	0	1	1	0	0	1	0	0	0	0	0
